# Supplementary material for: Colitis-induced upregulation of tumor necrosis factor receptor-2 (TNFR2) terminates epithelial regenerative signaling to restore homeostasis
Source: iScience. 2023 Sep 4;26(10):107829. doi: 10.1016/j.isci.2023.107829 (PMC10510063; doi:10.1016/j.isci.2023.107829)
Supplement: Table S1. Reference gene lists used for gene set enrichment analysis of differential expression between TNFR2-deficient and wildtype cells, related to main Figure 3 [file mmc2.xlsx]

## Sheet: Sheet1
Reference gene lists used for gene set enrichment analysis of differential expression between TNFR2-deficient and wildtype cells; Related to main Figure 3.
FETAL_INTESTINE_MM	CL_GOBLET_CELL	CL_DEEP_SECRETORY	CL_ENTEROENDOCRINE	CL_TUFT	CL_ABSORPTIVE	CL_PROGENITOR_1	CL_PROGENITOR_2	CL_PROGENITOR_3
NA	NA	NA	NA	NA	NA	NA	NA	NA
Spp1	SPINK1	REG4	CHGA	DCLK1	CAR1	HIST1H2AP	FUT9	GSDMC3
Gja1	ZG16	MPTX1	PCSK1N	TRPM5	AQP8	PBK	TTR	GSDMC4
Ctgf	CLCA1	SPINK4	SCGN	GNAT3	LY6G	HIST1H2AE	DEFB45	GSDMC2
Basp1	TFF3	GM1123	SCG5	CHAT	SLC26A3	SPC24	KCNE3	SLC6A14
Tacstd2	FCGBP	SVAL1	PYY	PLCB2	2010109I03RIK	BIRC5	GPX2	SYCN
Car2	MUC2	CLPS	SCG2	POU2F3	CLCA4A	CDCA3	PCDH17	CYP2C68
Sftpd	SLFN4	SLC12A8	INSL5	GFI1B	CAR4	UBE2C	PPP1R1B	SLC5A8
Mal	BCAS1	HPD	FAM183B	IL25	CEACAM20	CCNA2	MECR	AREG
Clu	CAPN9	CCL6	RESP18		PRSS30	CCNB2	ACSM3	KRT19
Wfdc2	FER1L6	GAL3ST2C	AVPR1B		SLC15A1	HMMR	CSRP2	HBEGF
Msln	SYTL2	ATOH1	KCNK3		CES2C	CDK1	NANS	GPRC5A
Vsig1	MUC1	BEST2	CRYBA2		SAA1	NUSAP1	HEXB	MFSD4A
Expi	REP15	GCNT3	GCG		SECTM1B	TPX2	GMDS	CLEC2H
Tubb6	GCNT3	HEPACAM2	APLP1		IFIT1BL1	H2AFX	CELA1	ETHE1
Ly6a	SVAL1	RAMP1	PAPPA2		KRT20	HIST1H1B	ADH1	LGALS4
Syt14l	CYP2D12	REP15	SEZ6L2		MEP1A	RACGAP1	SLC35A3	CELA1
Crip2	RAP1GAP	HSD11B2	GFRA3		CYP2C55	CENPE	CDX1	KRT8
Anxa1	AW112010	KLK1	RPRM		CYP2D34	PCLAF	ARC	SMIM24
Col4a1	SYT7	MUC2	INSM1		CDHR5	MKI67	TSTD1	CAR2
Il33	RAB27A	5330417C22RIK	NEUROD1		MYO15B	CDCA8	SLC12A2	SELENBP1
Ly6f		FOXA3	CLDN14		PRDX6	CKS2	ANXA11	EDN2
Sprr1a		AGR2	UCHL1		ATP12A	KIF23	CD24A	B3GNT7
Lor		BCAS1	NKX2-2		TGM3	TOP2A	ST3GAL6	GUCA2A
Col4a2		SYTL2	CHGB		CDHR2	SMC2	OIT1	FRAT2
Krt4		GALNT12	AGTR1A		ABCB1A	PRC1	PGLYRP1	SEMA4G
Igfbp7		HGFAC	RIMBP2		MXD1	HMGB2	ST6GALNAC6	CSRP2
Akap13		TFF3	NEFM		PMP22	CDC20	B3GNT7	TSPAN8
Sptssb		SLC12A2	PEG3		LYPD8	CENPA	SUCLG1	THBS4
Ecscr		CLCA1	SCN3A		CLIC5	CENPF	HES1	TSTD1
Ivl		FCGBP	PTPRN		DMBT1	PCDH17	KRT18	MYO1A
Gkn1		ERN2	CAMK2B		SLC40A1	STMN1	GOLM1	PRSS32
Akr1b8		THBS1	SNAP25		SELENOP	TYMS	SEC11C	MAOA
Cdh13		ITPR1	PCSK1		SLCO2A1	CCDC34	GM5485	WFDC2
Slc45a3		ATP2C2	ETV1		NT5E	LMNB1	GSR	GFPT1
Efna5		TRP53INP1	BEX2		ENO3	SMC4	ATP8B1	TMPRSS2
Anxa8		RASD1	OLFR78		SULT1B1	DEFB45	TSPAN8	PHGR1
1700007K13Rik		LRRC26	SST		PLS1	TUBB5	RNF149	ACSM3
Acsm3		TSPAN13	CPLX2		2200002D01RIK	RNF186	NT5C	IFRD1
Ppic		RNF186	CCK		RHOC	HMGN2	PAFAH1B3	DMBT1
Anxa3		SELENOM	CEACAM10		FXYD4	TMPO	GIPC2	TFCP2L1
Eda2r		ALDH1B1	NTM		EPS8	UBE2S	MLEC	MUC3
S100a6		CAMK2N1	5330417C22RIK		CTSS	GPX2	CMAS	FXYD4
Ldh2		ACTA1	PIEZO2		NAIP1	H2AFV	TSPAN3	TRIB1
Ly6c1		SMIM6	CACNA1A		FHL1	H2AFZ	HOOK1	MGST3
Efemp1		GUCA2A	HHEX		CCNG2	TUBB4B	CHPT1	ID1
Ddit4l		GALNT7	SCT		ST3GAL4	TTR	AGR2	TGOLN1
Pdzk1ip1		TXNDC5	ACE2		SULT1D1	TUBA1B	CBR1	GM5485
Ly6d		CLEC2H	RBP4		SPRR2A3	CENPV	CALML4	TSPAN1
2310002J15Rik		P2RX4	MAP2		SLC44A4	RAD21	SOX4	PIGR
Cugbp2		NDRG1	GM609		MYH14	KCNE3	CYBA	GMDS
Laptm5
Plekhs1
Dscr6
Hs6st2
Slc4a11
AI467606
Cryab
Sh3kbp1
Samd5
Phlda3
Krt7
Il1rn
Ccnd1
Fut2
Serpinb9b
Plaur
Prtf
Syt8
Tmem40
5830408B19Rik
Ptp4a3
Gpx2
Psapl1
Fer1l3
Zfp365
S100a11
Psca
Oas1f
Sox21
Fabp5
Col18a1
Cd14
Pmm1
Plk2
Clic3
Ncmap
Ereg
Icam1
Fxyd3
Ccng1
Rbms1
Bmp8b
Mgat4c
Rdh10
Enah
Vnn1
Epha4
Pdlim4
Ggta1
Tnni2
Ier3
Glipr1
Il17re
Tmem34
S100A7A
Mcpt2
Suox
Prss22
Tspan6
Abcb1b
Tns4
S100a14
Lamc2
Jub
Ecm1
Scel
Fam198b
Osbpl5
Tlr4
Timp2
Trex2
Gatm
Zic4
Arl4c
Wwtr1
Aqp5
Capn2
Ccp110
Emp2
4833427G06Rik
Abcc4
Mtap6
Hyal1
Ift57
Serpinb6b
Slc25a48
Psrc1
Slc44a2
5730416F02Rik
Hspa1b
Ppl
Mgmt
Cd68
Cxcl16
P2ry6
Ddah1
Pmepa1
Gcnt1
Cgnl1
Emp1
Prl2c3
Bok
Ildr1
1110028F11Rik
Plf
Arhgef4
Arhgef3
Msn
Dcxr
Spata6
Arhgap44
Rgs19
Noxo1
Vangl1
S100a4
Tspan4
Gpr137b
Ccnd2
Ttc9
Pdrg1
Vamp5
Far1
Serpinb5
Ctsh
4930461G14Rik
Fam212b
Akr1b10
Rab15
Zmat3
Ahnak
Krt18
Dapk1
Flot2
Avpi1
Rab11fip5
Tuba1
Fam129b
Mfsd4
Paqr8
Serpinb11
Prkar1a
Lama3
Tinagl1
Mcam
Nfe2l3
Sh3bgrl2
Lmna
Scmh1
E130012A19Rik
Pdlim7
Foxq1
Gcnt3
Akr1b3
Tmem43
Mdm2
2210011C24Rik
Slfn2
Gtse1
Gpc1
Camsap2
Hspb1
Eps8l1
Ckap2
Golga2
Adam9
Plat
Wwc2
Prkcdbp
Inf2
Aim1
Mras
Tpm2
Chrnb1
Anxa5
Ak1
Vax1
Tead4
Dyrk3
4632434I11Rik
Itgb4
Bax
Arl1
Rhod
Fam64a
Msantd3
Cd99l2
Klrg2
Clcf1
Id2
Sca10
Sgcb
Aen
Abcc5
Flnc
Pir
Cdkn2a
Fmnl2
Fbxw9
Cd44
Slc39a10
Endod1
Mboat1
Kifc3
Ccdc92
Susd4
Cnn2
Gnai1
Rab27b
Tspan2
Usp46
P2ry2
Cd55
Krt23
Gsn
S100a16
Gpr120
Tbc1d2
Sorl1
Fkbp9
Aaas
Epn3
Frmd6
Alcam
G6pdx
Abi3
B9d1
Zbtb32
Il4ra
Trp53inp1
1700066B19Rik
Gjb3
Zfp52
Plcd3
Btg2
Slc19a2
Slco4a1
Baiap2
Ercc5
Abhd4
Kcnn4
Dhh
Ap1s3
Wnt4
Glis3
Tnfaip8
Mlkl
Phlda2
Fosl1
Dusp22
Hspa2
Wtip
Soga2
Klhl13
Camkk1
Capn5
Ica1
Tnfrsf10b
Gadd45b
Exoc4
Rgs17
Stx11
Rps19
Gusb
Serpinh1
Cpt1c
Btbd11
Fam149a
