# Supplementary material for: Colitis-induced upregulation of tumor necrosis factor receptor-2 (TNFR2) terminates epithelial regenerative signaling to restore homeostasis
Source: iScience. 2023 Sep 4;26(10):107829. doi: 10.1016/j.isci.2023.107829 (PMC10510063; doi:10.1016/j.isci.2023.107829)
Supplement: Table S2. Differentially expressed genes and their pattern of upregulation during the maturation of colonic organoid cultures, related to main Figure 4 [file mmc3.xlsx]

## Sheet: Sheet1
Differentially expressed genes and their pattern of upregulation during the maturation of colonic organoid cultures; Related to main Figure 4.
target_id	ext_gene	module
ENSMUST00000000193.5	Ccl2	early
ENSMUST00000000342.2	Ccl11	early
ENSMUST00000001051.8	S100a6	early
ENSMUST00000001258.14	Uhrf1	early
ENSMUST00000001452.13	Cct3	early
ENSMUST00000001513.6	Tubb6	early
ENSMUST00000002284.10	Plaur	early
ENSMUST00000002457.1	Bmp8b	early
ENSMUST00000003183.11	Ppp5c	early
ENSMUST00000003645.8	Ercc1	early
ENSMUST00000004784.10	Cnn2	early
ENSMUST00000005218.14	Cd44	early
ENSMUST00000005607.8	Asf1b	early
ENSMUST00000006392.2	Serpinb9b	early
ENSMUST00000006544.8	Gcat	early
ENSMUST00000006557.12	Elovl1	early
ENSMUST00000006565.12	Cdc20	early
ENSMUST00000006611.8	Srm	early
ENSMUST00000007799.12	Cav1	early
ENSMUST00000008016.2	Id3	early
ENSMUST00000008594.8	Nutf2	early
ENSMUST00000012281.7	Bmp5	early
ENSMUST00000013886.8	Ppp1r12c	early
ENSMUST00000014058.10	Klk10	early
ENSMUST00000015800.15	Hspa8	early
ENSMUST00000016081.12	H2afy	early
ENSMUST00000016105.8	Adss	early
ENSMUST00000017290.10	Brca1	early
ENSMUST00000017637.12	Igfbp4	early
ENSMUST00000017732.2	Krt27	early
ENSMUST00000017867.9	Wfdc2	early
ENSMUST00000018005.9	Mybl2	early
ENSMUST00000019268.10	Scrn1	early
ENSMUST00000019323.10	Mdh2	early
ENSMUST00000019576.14	Ddx39	early
ENSMUST00000019907.7	Fbxo5	early
ENSMUST00000020440.6	Timm13	early
ENSMUST00000020579.8	Hmmr	early
ENSMUST00000020794.5	Ska2	early
ENSMUST00000020980.11	Rrm2	early
ENSMUST00000021011.2	Ccl7	early
ENSMUST00000021085.10	Nup85	early
ENSMUST00000021217.10	Nme2	early
ENSMUST00000021728.11	Siva1	early
ENSMUST00000021968.6	Pitx1	early
ENSMUST00000021971.5	Slc25a48	early
ENSMUST00000022053.10	Trip13	early
ENSMUST00000022218.5	Dhfr	early
ENSMUST00000022227.7	Cenpk	early
ENSMUST00000022345.6	Dnajc9	early
ENSMUST00000022507.12	Pspc1	early
ENSMUST00000022784.8	Haus4	early
ENSMUST00000022875.6	Ank	early
ENSMUST00000022921.6	Angpt1	early
ENSMUST00000022945.8	Shcbp1	early
ENSMUST00000023036.6	Rbx1	early
ENSMUST00000023265.4	Psca	early
ENSMUST00000023353.3	Mcm4	early
ENSMUST00000023598.14	Rfc4	early
ENSMUST00000023694.9	Cfap298	early
ENSMUST00000023714.4	Krt90	early
ENSMUST00000023756.11	Racgap1	early
ENSMUST00000023797.7	Krt4	early
ENSMUST00000024701.7	Pkmyt1	early
ENSMUST00000024749.7	Polh	early
ENSMUST00000024802.8	Ppil1	early
ENSMUST00000025045.14	Uqcc2	early
ENSMUST00000025290.5	Impact	early
ENSMUST00000025439.3	Me2	early
ENSMUST00000025561.7	Anxa1	early
ENSMUST00000025595.4	Fam111a	early
ENSMUST00000025714.7	Rpp30	early
ENSMUST00000025778.7	Gldc	early
ENSMUST00000025850.5	Fosl1	early
ENSMUST00000025965.11	Hells	early
ENSMUST00000026196.13	Got1	early
ENSMUST00000026585.13	Tspan4	early
ENSMUST00000026661.3	Tk1	early
ENSMUST00000026670.4	Nptx1	early
ENSMUST00000026897.13	Slco3a1	early
ENSMUST00000027131.5	Slc39a10	early
ENSMUST00000027202.8	Sgo2a	early
ENSMUST00000027373.10	Ppm1f	early
ENSMUST00000027393.7	Bard1	early
ENSMUST00000027405.5	Slc23a3	early
ENSMUST00000027503.13	Dtymk	early
ENSMUST00000027634.12	Dbi	early
ENSMUST00000027760.13	Rgl1	early
ENSMUST00000027802.8	Pycr2	early
ENSMUST00000027980.7	Mcm10	early
ENSMUST00000028000.12	Nuf2	early
ENSMUST00000028190.12	Abl1	early
ENSMUST00000028286.11	Agpat2	early
ENSMUST00000028329.12	Sapcd2	early
ENSMUST00000028382.12	Nup35	early
ENSMUST00000028522.9	Itga6	early
ENSMUST00000028527.7	Kif18a	early
ENSMUST00000028795.9	Rad51	early
ENSMUST00000028802.2	Knl1	early
ENSMUST00000029183.2	Fam83d	early
ENSMUST00000029270.9	Ccna2	early
ENSMUST00000029316.15	Exosc8	early
ENSMUST00000029382.12	Ppid	early
ENSMUST00000029588.9	Larp7	early
ENSMUST00000029679.3	Cks1b	early
ENSMUST00000029845.14	Ddah1	early
ENSMUST00000029925.9	Ndufaf4	early
ENSMUST00000030207.14	Psip1	early
ENSMUST00000030457.11	Nasp	early
ENSMUST00000030568.13	Sema3c	early
ENSMUST00000030675.7	Mrps15	early
ENSMUST00000031221.11	Cdc7	early
ENSMUST00000031513.13	Srsf9	early
ENSMUST00000032078.8	Cct7	early
ENSMUST00000032138.14	Cnbp	early
ENSMUST00000032180.6	Wnt7a	early
ENSMUST00000032372.6	Golt1b	early
ENSMUST00000032835.6	Acan	early
ENSMUST00000032877.10	Ddias	early
ENSMUST00000032915.7	Kif22	early
ENSMUST00000032978.7	Sh2b1	early
ENSMUST00000033169.8	Cdr2	early
ENSMUST00000033283.9	Rrm1	early
ENSMUST00000033652.8	Phka2	early
ENSMUST00000033763.14	Naa10	early
ENSMUST00000034049.4	Slc25a4	early
ENSMUST00000034132.12	Orc6	early
ENSMUST00000034405.10	Mre11a	early
ENSMUST00000034524.4	Rexo2	early
ENSMUST00000034803.9	Zw10	early
ENSMUST00000034865.5	Cyp1a1	early
ENSMUST00000034964.6	Tipin	early
ENSMUST00000035295.5	Degs1	early
ENSMUST00000035484.10	Cdv3	early
ENSMUST00000035495.14	Fanca	early
ENSMUST00000036004.15	Hnrnpa1	early
ENSMUST00000036116.5	Ttc9	early
ENSMUST00000036153.11	Cops8	early
ENSMUST00000036340.11	Fancd2	early
ENSMUST00000036852.8	Recql4	early
ENSMUST00000037248.9	Hirip3	early
ENSMUST00000038194.4	Atad2	early
ENSMUST00000038287.6	Dusp5	early
ENSMUST00000039725.11	Exo1	early
ENSMUST00000039949.4	Eme1	early
ENSMUST00000040135.8	Nup43	early
ENSMUST00000040607.5	Lsm3	early
ENSMUST00000040721.8	Tpst1	early
ENSMUST00000040912.8	Anln	early
ENSMUST00000041447.4	Trpa1	early
ENSMUST00000042471.10	Dis3	early
ENSMUST00000042710.6	Smim3	early
ENSMUST00000043296.9	Dlgap5	early
ENSMUST00000043378.8	Tmem120a	early
ENSMUST00000043867.10	Rpl22l1	early
ENSMUST00000044011.11	Fkbp1a	early
ENSMUST00000044684.13	Helq	early
ENSMUST00000044850.3	Abca9	early
ENSMUST00000045026.3	Spag5	early
ENSMUST00000045802.6	Pclaf	early
ENSMUST00000045827.4	Mtrr	early
ENSMUST00000045884.16	Klhdc4	early
ENSMUST00000045971.8	Chrnb1	early
ENSMUST00000045986.7	Spr	early
ENSMUST00000046011.11	Nol10	early
ENSMUST00000046186.7	Spon2	early
ENSMUST00000046497.6	Dnph1	early
ENSMUST00000046663.7	Dcbld2	early
ENSMUST00000047906.9	Tiparp	early
ENSMUST00000048010.8	Dse	early
ENSMUST00000048054.13	Chtf18	early
ENSMUST00000048391.14	Clspn	early
ENSMUST00000049294.3	Snrpd2	early
ENSMUST00000049348.8	Traip	early
ENSMUST00000050471.3	Pbp2	early
ENSMUST00000052201.8	Mis18bp1	early
ENSMUST00000052281.5	Epop	early
ENSMUST00000052374.12	Rangap1	early
ENSMUST00000053663.9	Wdr36	early
ENSMUST00000054289.12	Rps2	early
ENSMUST00000055389.7	Xxylt1	early
ENSMUST00000056328.5	Rnf26	early
ENSMUST00000058030.9	Mtap	early
ENSMUST00000058889.4	Fancm	early
ENSMUST00000059817.11	Zfp367	early
ENSMUST00000060710.7	Cdc25c	early
ENSMUST00000060792.5	Cavin1	early
ENSMUST00000061986.11	Shb	early
ENSMUST00000063272.12	Tmem175	early
ENSMUST00000063761.7	Cpt1c	early
ENSMUST00000064656.7	Zfp365	early
ENSMUST00000065917.15	Nap1l1	early
ENSMUST00000066352.5	Ptrh1	early
ENSMUST00000066601.12	Hyou1	early
ENSMUST00000066650.11	Dbr1	early
ENSMUST00000067925.7	Hmgb2	early
ENSMUST00000067936.5	Arhgdia	early
ENSMUST00000068140.5	Tmem158	early
ENSMUST00000068904.8	Krt7	early
ENSMUST00000070152.11	Slc16a6	early
ENSMUST00000070326.13	Ttk	early
ENSMUST00000070607.8	Haus6	early
ENSMUST00000070923.2	Them6	early
ENSMUST00000072119.14	Ccnb1	early
ENSMUST00000072751.12	Dohh	early
ENSMUST00000072933.12	Tmem40	early
ENSMUST00000073316.12	Foxm1	early
ENSMUST00000073781.11	E2f7	early
ENSMUST00000075641.9	Npm1	early
ENSMUST00000075994.10	Pdzrn3	early
ENSMUST00000076840.11	Efna5	early
ENSMUST00000076949.12	Gpn1	early
ENSMUST00000077851.9	Kdm4c	early
ENSMUST00000078079.9	Eif1a	early
ENSMUST00000078259.7	Nsl1	early
ENSMUST00000078961.4	Kifc5b	early
ENSMUST00000079413.9	Fkbp5	early
ENSMUST00000079419.11	Rpl15	early
ENSMUST00000079949.12	Ewsr1	early
ENSMUST00000080518.13	Sbsn	early
ENSMUST00000081387.10	Birc5	early
ENSMUST00000084434.10	Rplp2	early
ENSMUST00000084882.8	Crip2	early
ENSMUST00000086535.11	Rpl31	early
ENSMUST00000087114.3	Cenpq	early
ENSMUST00000088357.11	Atn1	early
ENSMUST00000091358.10	Usp1	early
ENSMUST00000091436.6	Cubn	early
ENSMUST00000092623.4	Rspo3	early
ENSMUST00000093937.2	Cdc6	early
ENSMUST00000096030.6	Klrg2	early
ENSMUST00000097442.8	Ptpn14	early
ENSMUST00000097542.2	Cep76	early
ENSMUST00000098799.4	Ehd2	early
ENSMUST00000098942.5	Spc24	early
ENSMUST00000099270.4	Thbd	early
ENSMUST00000101343.1	Mad2l1	early
ENSMUST00000102553.10	Hmgn2	early
ENSMUST00000102715.3	Stk39	early
ENSMUST00000102921.3	Myl7	early
ENSMUST00000102925.3	Uap1l1	early
ENSMUST00000103077.1	Plcd3	early
ENSMUST00000104955.3	Sowaha	early
ENSMUST00000105613.9	Nadk	early
ENSMUST00000105824.7	Sh2d5	early
ENSMUST00000105866.2	Aunip	early
ENSMUST00000106069.8	Adam8	early
ENSMUST00000106146.7	Uros	early
ENSMUST00000107249.7	Rpl27	early
ENSMUST00000107249.7	Rpl27	early
ENSMUST00000107810.2	Tomm5	early
ENSMUST00000107810.2	Tomm5	early
ENSMUST00000108023.9	Ccne1	early
ENSMUST00000108613.9	Eif5a	early
ENSMUST00000109058.8	Gm14391	early
ENSMUST00000109166.7	Aida	early
ENSMUST00000109350.8	Dbndd2	early
ENSMUST00000109627.7	Cbx6	early
ENSMUST00000109816.7	Tpx2	early
ENSMUST00000110387.3	Ncaph	early
ENSMUST00000110602.8	Wdr76	early
ENSMUST00000110853.7	Pak6	early
ENSMUST00000111587.9	Diablo	early
ENSMUST00000112221.7	Rad51ap1	early
ENSMUST00000113193.8	Armcx2	early
ENSMUST00000114106.7	Lyar	early
ENSMUST00000114371.3	Cmss1	early
ENSMUST00000115019.1	Sephs1	early
ENSMUST00000115099.8	Fam171a1	early
ENSMUST00000115160.9	Tmem209	early
ENSMUST00000115390.3	Ccnf	early
ENSMUST00000115456.5	Cav1	early
ENSMUST00000115645.9	Ranbp1	early
ENSMUST00000117364.7	Abraxas1	early
ENSMUST00000117396.2	Ncapg	early
ENSMUST00000119096.1	Klra4	early
ENSMUST00000119096.1	Klra4	early
ENSMUST00000119827.7	Cdk1	early
ENSMUST00000121040.7	Il24	early
ENSMUST00000122091.7	Zwilch	early
ENSMUST00000123605.8	Dhodh	early
ENSMUST00000126245.1	Msto1	early
ENSMUST00000131384.2	Grwd1	early
ENSMUST00000131422.7	Dna2	early
ENSMUST00000142734.7	Lgals3	early
ENSMUST00000144742.5	Cenpa	early
ENSMUST00000148442.7	Zfp568	early
ENSMUST00000151524.8	Slf1	early
ENSMUST00000154553.1	Sft2d1	early
ENSMUST00000160027.7	Psma3	early
ENSMUST00000161476.7	Prpf3	early
ENSMUST00000161490.7	Prkg2	early
ENSMUST00000161592.7	Eapp	early
ENSMUST00000163765.2	Nup155	early
ENSMUST00000164309.2	Mcm5	early
ENSMUST00000166117.3	Gen1	early
ENSMUST00000167161.7	Kif20a	early
ENSMUST00000168536.7	Nt5c2	early
ENSMUST00000168578.2	Tmem238	early
ENSMUST00000169712.2	Mtfr2	early
ENSMUST00000171171.7	Wdr4	early
ENSMUST00000171702.7	Racgap1	early
ENSMUST00000172387.7	Mrpl13	early
ENSMUST00000173492.7	Kifc1	early
ENSMUST00000174031.7	Ube2i	early
ENSMUST00000177163.7	Rpl41	early
ENSMUST00000177604.1	Ska1	early
ENSMUST00000178034.8	Tgm1	early
ENSMUST00000179748.7	Nudt5	early
ENSMUST00000179976.2	Sh2d1b1	early
ENSMUST00000183703.7	Erc1	early
ENSMUST00000184142.7	Plac9b	early
ENSMUST00000191758.5	Tmem131l	early
ENSMUST00000202361.3	Hsph1	early
ENSMUST00000204659.2	Il5ra	early
ENSMUST00000211887.1	Cnot1	early
ENSMUST00000213683.1	Thyn1	early
ENSMUST00000215226.1	Olfr1388	early
ENSMUST00000217908.1	Nap1l1	early
ENSMUST00000218107.1	Rps12	early
ENSMUST00000218362.1	Ttc9	early
ENSMUST00000220899.1	Cdca4	early
ENSMUST00000222485.1	Pitrm1	early
ENSMUST00000226398.1	Tsc2	early
ENSMUST00000230271.1	Polr2f	early
ENSMUST00000000317.12	Ckmt1	late
ENSMUST00000000329.8	Alox12	late
ENSMUST00000000395.6	Tmprss2	late
ENSMUST00000000500.7	Pdgfb	late
ENSMUST00000000544.11	Acvr1b	late
ENSMUST00000000642.10	Hk2	late
ENSMUST00000000896.10	Pxmp4	late
ENSMUST00000001126.3	Slc46a1	late
ENSMUST00000001184.9	Mxd1	late
ENSMUST00000001497.8	Cideb	late
ENSMUST00000001547.7	Col1a1	late
ENSMUST00000001675.13	Stk38l	late
ENSMUST00000001878.5	Hoxd12	late
ENSMUST00000002298.6	Ppm1j	late
ENSMUST00000003642.6	Klc4	late
ENSMUST00000004136.9	Gstm3	late
ENSMUST00000004201.7	Col5a3	late
ENSMUST00000004622.6	Gab2	late
ENSMUST00000004756.13	Wwox	late
ENSMUST00000005103.11	Nfe2l3	late
ENSMUST00000005256.13	Ndrg1	late
ENSMUST00000005279.7	Klf5	late
ENSMUST00000005829.12	Ampd3	late
ENSMUST00000006444.8	Tep1	late
ENSMUST00000006669.5	Pdk1	late
ENSMUST00000006828.8	Aplp1	late
ENSMUST00000007171.12	Chrd	late
ENSMUST00000007207.14	Clcn2	late
ENSMUST00000007249.14	Slc44a4	late
ENSMUST00000007340.3	Atp12a	late
ENSMUST00000008991.6	Sptbn2	late
ENSMUST00000009340.9	Ifi211	late
ENSMUST00000009727.11	Syngr1	late
ENSMUST00000011178.4	Slc5a1	late
ENSMUST00000013787.10	Lypd8	late
ENSMUST00000013910.4	Ly6g6e	late
ENSMUST00000013949.14	Birc3	late
ENSMUST00000015791.5	Lama5	late
ENSMUST00000016172.8	Celsr1	late
ENSMUST00000016279.10	N4bp2l1	late
ENSMUST00000017455.14	Pyy	late
ENSMUST00000017881.2	Mmp9	late
ENSMUST00000017900.8	Slc12a7	late
ENSMUST00000017974.12	Dhx58	late
ENSMUST00000018094.12	Hnf4a	late
ENSMUST00000018571.4	Ypel2	late
ENSMUST00000018713.12	Cldn7	late
ENSMUST00000018755.9	Pdlim4	late
ENSMUST00000018767.7	Mmp7	late
ENSMUST00000018896.13	Tnfsf13	late
ENSMUST00000019050.11	P4ha2	late
ENSMUST00000020022.7	Smpdl3a	late
ENSMUST00000020039.12	Mgat4c	late
ENSMUST00000020145.11	Sgk1	late
ENSMUST00000020215.15	Socs2	late
ENSMUST00000020234.13	Timp3	late
ENSMUST00000020308.4	Ddit4	late
ENSMUST00000020350.14	Lgr5	late
ENSMUST00000020366.7	Gabrp	late
ENSMUST00000020399.5	Cpm	late
ENSMUST00000020497.13	Aldh1l2	late
ENSMUST00000020500.13	Appl2	late
ENSMUST00000020522.8	Pfkl	late
ENSMUST00000020692.6	Btg2	late
ENSMUST00000020804.7	Gdpd1	late
ENSMUST00000020896.16	Tspan13	late
ENSMUST00000020898.11	Agr2	late
ENSMUST00000020922.7	Trib2	late
ENSMUST00000020969.4	Cmpk2	late
ENSMUST00000020970.9	Rsad2	late
ENSMUST00000021506.5	Serpina3n	late
ENSMUST00000021610.6	Chga	late
ENSMUST00000021674.6	Fos	late
ENSMUST00000021880.9	Ctla2a	late
ENSMUST00000022036.13	Slc28a3	late
ENSMUST00000022142.6	Naip1	late
ENSMUST00000022207.9	Elovl7	late
ENSMUST00000022269.6	Oit1	late
ENSMUST00000022271.13	Acox2	late
ENSMUST00000022378.8	Ero1l	late
ENSMUST00000022517.8	Cryl1	late
ENSMUST00000022591.15	Epsti1	late
ENSMUST00000022592.7	Tnfsf11	late
ENSMUST00000022595.7	Rgcc	late
ENSMUST00000022787.7	Slc7a8	late
ENSMUST00000022986.7	Fbxo32	late
ENSMUST00000023007.6	Adcy8	late
ENSMUST00000023334.14	Nectin3	late
ENSMUST00000023437.4	Adgrg7	late
ENSMUST00000023504.4	Nr1i2	late
ENSMUST00000023509.3	Klhl24	late
ENSMUST00000023520.6	Muc13	late
ENSMUST00000023568.13	Chodl	late
ENSMUST00000023670.3	Clic6	late
ENSMUST00000023687.7	Ifngr2	late
ENSMUST00000023994.9	Serping1	late
ENSMUST00000024011.9	Kcnk5	late
ENSMUST00000024660.8	Smoc2	late
ENSMUST00000024755.5	Clic5	late
ENSMUST00000024779.14	Usp49	late
ENSMUST00000024827.4	Tff3	late
ENSMUST00000024914.2	Themis3	late
ENSMUST00000024954.9	Epas1	late
ENSMUST00000024956.14	Rhoq	late
ENSMUST00000025010.13	Tmem8	late
ENSMUST00000025229.10	Cfb	late
ENSMUST00000025230.14	C2	late
ENSMUST00000025234.5	Epb41l4a	late
ENSMUST00000025393.13	Smad4	late
ENSMUST00000025482.8	Atp8b1	late
ENSMUST00000025521.8	Cdx1	late
ENSMUST00000025602.2	Gna14	late
ENSMUST00000025636.7	Ms4a8a	late
ENSMUST00000025912.8	Plcb3	late
ENSMUST00000025966.4	Cyp2c55	late
ENSMUST00000026013.5	Maoa	late
ENSMUST00000026016.12	Fundc1	late
ENSMUST00000026144.4	Dcxr	late
ENSMUST00000026221.5	Scd2	late
ENSMUST00000026318.14	Sat1	late
ENSMUST00000026360.8	Itgb8	late
ENSMUST00000026414.8	Dgka	late
ENSMUST00000026571.10	Irf7	late
ENSMUST00000026625.6	Clybl	late
ENSMUST00000026737.11	Shisa5	late
ENSMUST00000026886.7	Itih5	late
ENSMUST00000026999.9	Smad7	late
ENSMUST00000027012.13	Casp4	late
ENSMUST00000027015.5	Casp1	late
ENSMUST00000027067.14	Gsta3	late
ENSMUST00000027137.10	Slc40a1	late
ENSMUST00000027146.8	Ikzf2	late
ENSMUST00000027297.10	Plekhb2	late
ENSMUST00000027331.2	Tm4sf20	late
ENSMUST00000027337.14	Fam135a	late
ENSMUST00000027366.12	Vil1	late
ENSMUST00000027559.7	Tnfrsf11a	late
ENSMUST00000027566.2	Serpinb11	late
ENSMUST00000027629.9	Tfcp2l1	late
ENSMUST00000027650.12	Cd55	late
ENSMUST00000027675.13	Pigr	late
ENSMUST00000027863.12	Atp1b1	late
ENSMUST00000027952.11	Plxna2	late
ENSMUST00000027975.7	Phyh	late
ENSMUST00000028049.12	Rabgap1l	late
ENSMUST00000028175.6	Cytip	late
ENSMUST00000028259.11	Ifih1	late
ENSMUST00000028337.6	Lrrc26	late
ENSMUST00000028499.10	Itgav	late
ENSMUST00000028610.9	Cat	late
ENSMUST00000028656.1	Duoxa2	late
ENSMUST00000028689.3	Lrp4	late
ENSMUST00000028815.14	Slc23a2	late
ENSMUST00000028826.3	Chgb	late
ENSMUST00000028844.10	Sppl2a	late
ENSMUST00000028897.7	Cpxm1	late
ENSMUST00000028944.3	Acss1	late
ENSMUST00000028995.4	Fam210b	late
ENSMUST00000029018.13	Zbp1	late
ENSMUST00000029135.14	Acss2	late
ENSMUST00000029257.14	Atp11b	late
ENSMUST00000029297.5	Slc7a11	late
ENSMUST00000029469.4	Reg4	late
ENSMUST00000029563.13	Adar	late
ENSMUST00000029566.8	Efna1	late
ENSMUST00000029569.8	Slc35a3	late
ENSMUST00000029671.8	Ifi44	late
ENSMUST00000029673.9	Efna3	late
ENSMUST00000029769.13	Gclm	late
ENSMUST00000029923.8	Clca4a	late
ENSMUST00000029987.9	Aldob	late
ENSMUST00000030010.3	Abca1	late
ENSMUST00000030018.4	Nans	late
ENSMUST00000030102.11	Kdm4c	late
ENSMUST00000030122.4	Spink4	late
ENSMUST00000030142.3	Epb41l4b	late
ENSMUST00000030170.14	Unc13a	late
ENSMUST00000030183.9	Car9	late
ENSMUST00000030303.5	Cyp2j6	late
ENSMUST00000030306.13	Hook1	late
ENSMUST00000030340.14	Scp2	late
ENSMUST00000030434.4	Fuca1	late
ENSMUST00000030465.9	Tspan1	late
ENSMUST00000030535.3	Cda	late
ENSMUST00000030674.7	Sytl1	late
ENSMUST00000030964.5	Cd38	late
ENSMUST00000030985.9	Hgfac	late
ENSMUST00000031002.9	Man2b2	late
ENSMUST00000031090.7	Sel1l3	late
ENSMUST00000031175.11	Tmprss11d	late
ENSMUST00000031181.15	Ugt2b34	late
ENSMUST00000031186.8	Ugt2b35	late
ENSMUST00000031243.14	Spp1	late
ENSMUST00000031273.8	Cds1	late
ENSMUST00000031542.12	Oasl2	late
ENSMUST00000031668.9	Col1a2	late
ENSMUST00000031678.9	Tspan12	late
ENSMUST00000031898.4	Sval1	late
ENSMUST00000032169.7	Abtb1	late
ENSMUST00000032175.10	Aldh1l1	late
ENSMUST00000032194.10	Bhlhe40	late
ENSMUST00000032198.10	Usp18	late
ENSMUST00000032258.7	Clec2e	late
ENSMUST00000032336.6	Plbd1	late
ENSMUST00000032342.2	Mgp	late
ENSMUST00000032419.8	Cmas	late
ENSMUST00000032518.6	Clec2h	late
ENSMUST00000032573.7	Pglyrp1	late
ENSMUST00000032961.3	Nupr1	late
ENSMUST00000033001.5	Dgat2	late
ENSMUST00000033054.9	Adm	late
ENSMUST00000033056.4	Pycard	late
ENSMUST00000033152.4	Chp2	late
ENSMUST00000033211.13	Trim30d	late
ENSMUST00000033289.5	Stim1	late
ENSMUST00000033610.12	Nox1	late
ENSMUST00000033741.14	Bgn	late
ENSMUST00000033806.4	Vsig1	late
ENSMUST00000033828.6	Gas6	late
ENSMUST00000033930.4	Dusp4	late
ENSMUST00000034021.11	Galnt7	late
ENSMUST00000034026.9	Hpgd	late
ENSMUST00000034178.8	Ces1f	late
ENSMUST00000034230.6	Cx3cl1	late
ENSMUST00000034279.15	Gse1	late
ENSMUST00000034304.8	Hsd17b2	late
ENSMUST00000034511.6	Trim29	late
ENSMUST00000034537.7	St3gal4	late
ENSMUST00000034590.3	Tagln	late
ENSMUST00000034597.7	Tmprss13	late
ENSMUST00000034599.14	Tmprss4	late
ENSMUST00000034600.4	Mpzl2	late
ENSMUST00000034802.14	Tent5a	late
ENSMUST00000034992.7	Nt5e	late
ENSMUST00000035115.4	Vipr1	late
ENSMUST00000035158.15	Trf	late
ENSMUST00000035208.13	Bsn	late
ENSMUST00000035222.5	Slc25a20	late
ENSMUST00000035661.6	Cspg4	late
ENSMUST00000035735.10	Ndufa4l2	late
ENSMUST00000036018.5	Foxa3	late
ENSMUST00000036172.9	Sgpp2	late
ENSMUST00000036328.8	Zfhx2	late
ENSMUST00000036439.5	Cdh6	late
ENSMUST00000036665.9	Cog6	late
ENSMUST00000036732.7	BC016579	late
ENSMUST00000037370.13	Sorcs2	late
ENSMUST00000037375.9	Eps8l3	late
ENSMUST00000037820.2	Hdhd3	late
ENSMUST00000037879.7	Heca	late
ENSMUST00000038027.5	Gpi1	late
ENSMUST00000038038.7	Slfn2	late
ENSMUST00000039064.7	Fam124a	late
ENSMUST00000039197.8	Slc44a3	late
ENSMUST00000039516.3	Egln3	late
ENSMUST00000039655.2	Tulp4	late
ENSMUST00000039659.8	Cbr1	late
ENSMUST00000040159.5	C1galt1	late
ENSMUST00000040280.13	Slc25a23	late
ENSMUST00000040404.7	Ly6d	late
ENSMUST00000040489.7	Trpm6	late
ENSMUST00000040576.9	Parm1	late
ENSMUST00000040914.2	Hist1h1c	late
ENSMUST00000041168.5	Adgrg6	late
ENSMUST00000041226.9	Muc3	late
ENSMUST00000041388.10	Serpine1	late
ENSMUST00000041859.8	Gmds	late
ENSMUST00000042065.6	Map3k13	late
ENSMUST00000042647.6	Plekhg6	late
ENSMUST00000042665.8	Parp14	late
ENSMUST00000043098.8	Gadd45a	late
ENSMUST00000043138.12	Inpp5f	late
ENSMUST00000043259.9	Pde3a	late
ENSMUST00000043314.9	Cyp2s1	late
ENSMUST00000043722.9	Lgals3bp	late
ENSMUST00000043785.6	Stap2	late
ENSMUST00000043929.10	Ccdc68	late
ENSMUST00000043938.6	Plcl2	late
ENSMUST00000044195.5	Tmc7	late
ENSMUST00000044384.4	Aldh1b1	late
ENSMUST00000044507.11	Inpp5j	late
ENSMUST00000044584.5	Lgals2	late
ENSMUST00000044608.13	Jarid2	late
ENSMUST00000044687.6	Ifi27l2b	late
ENSMUST00000044833.8	Oas3	late
ENSMUST00000044970.6	Mgat3	late
ENSMUST00000045004.10	Dop1b	late
ENSMUST00000045229.6	Tmco3	late
ENSMUST00000045291.13	Kmt2c	late
ENSMUST00000045652.7	Btbd7	late
ENSMUST00000045744.6	Tjp3	late
ENSMUST00000046549.3	Apobec2	late
ENSMUST00000047168.11	Pde9a	late
ENSMUST00000047275.6	Bace2	late
ENSMUST00000047443.4	Mansc1	late
ENSMUST00000047753.4	Abcb1a	late
ENSMUST00000047875.15	Eef2k	late
ENSMUST00000047950.5	Zfp292	late
ENSMUST00000048050.8	Tmem45b	late
ENSMUST00000048064.15	Greb1	late
ENSMUST00000048319.5	Zfyve1	late
ENSMUST00000048432.5	Prelp	late
ENSMUST00000048680.7	Hoxa9	late
ENSMUST00000048898.16	Mtmr7	late
ENSMUST00000049074.12	Ptprf	late
ENSMUST00000049093.7	Txnip	late
ENSMUST00000049333.12	Kcne3	late
ENSMUST00000049357.9	Pnrc1	late
ENSMUST00000049680.9	Zfp710	late
ENSMUST00000049789.2	Naip5	late
ENSMUST00000050785.13	Lcn2	late
ENSMUST00000050918.3	Camk2n1	late
ENSMUST00000051014.1	Exph5	late
ENSMUST00000051065.5	Gprin3	late
ENSMUST00000051386.12	Vill	late
ENSMUST00000051401.3	Cldn4	late
ENSMUST00000051672.8	Bst2	late
ENSMUST00000052068.10	Rbp1	late
ENSMUST00000052124.7	Nlrc4	late
ENSMUST00000052258.13	Sdsl	late
ENSMUST00000052969.14	Ston2	late
ENSMUST00000053419.8	Lrrc19	late
ENSMUST00000053577.8	Epcam	late
ENSMUST00000053716.7	Clrn3	late
ENSMUST00000053734.5	Duox2	late
ENSMUST00000053909.12	Oas2	late
ENSMUST00000054791.8	Vtcn1	late
ENSMUST00000054889.3	Cldn2	late
ENSMUST00000055052.5	Ces2c	late
ENSMUST00000055458.4	Cdc42ep2	late
ENSMUST00000055647.14	Kif1b	late
ENSMUST00000055745.4	Nlrp10	late
ENSMUST00000056089.7	Tmem37	late
ENSMUST00000056815.8	Npas2	late
ENSMUST00000057145.6	Hcar2	late
ENSMUST00000057676.6	Ubald2	late
ENSMUST00000058550.14	Ccni	late
ENSMUST00000058714.9	Cd24a	late
ENSMUST00000059037.14	Trim12c	late
ENSMUST00000059138.5	Prr15	late
ENSMUST00000059226.6	Ifi205	late
ENSMUST00000059787.14	Dsg2	late
ENSMUST00000060128.6	Cldn23	late
ENSMUST00000060174.5	P2ry6	late
ENSMUST00000060642.6	Lrrk2	late
ENSMUST00000060833.13	Gpa33	late
ENSMUST00000060989.8	Sorl1	late
ENSMUST00000061318.8	Adamts12	late
ENSMUST00000061506.8	Tmtc2	late
ENSMUST00000061725.7	Prss32	late
ENSMUST00000061745.4	Hoxd10	late
ENSMUST00000061829.6	Cd14	late
ENSMUST00000062000.5	Foxo4	late
ENSMUST00000062172.5	Prr15l	late
ENSMUST00000062356.6	Marcksl1	late
ENSMUST00000062709.3	Hoxb13	late
ENSMUST00000062944.6	Gja8	late
ENSMUST00000063042.10	Glb1	late
ENSMUST00000063278.6	Agt	late
ENSMUST00000064129.13	Ttc39a	late
ENSMUST00000064377.6	Gcc1	late
ENSMUST00000064883.13	Plekha2	late
ENSMUST00000065060.11	Tmcc3	late
ENSMUST00000065112.6	Adamts15	late
ENSMUST00000065856.6	Hunk	late
ENSMUST00000066060.10	Bcl11b	late
ENSMUST00000066427.10	Sp100	late
ENSMUST00000066723.14	Lgals4	late
ENSMUST00000066991.6	Adm2	late
ENSMUST00000067098.6	Ffar4	late
ENSMUST00000067230.5	Sox4	late
ENSMUST00000067252.13	Piezo1	late
ENSMUST00000067384.5	Rhob	late
ENSMUST00000067512.7	Smpd3	late
ENSMUST00000067620.11	Chdh	late
ENSMUST00000067752.4	Mettl7a1	late
ENSMUST00000068291.6	H2-Q10	late
ENSMUST00000068296.7	Zfp266	late
ENSMUST00000068593.8	C1ra	late
ENSMUST00000068947.13	Acox3	late
ENSMUST00000069333.7	Cflar	late
ENSMUST00000069507.8	C4b	late
ENSMUST00000069620.9	Per2	late
ENSMUST00000069800.5	Fut2	late
ENSMUST00000070284.3	Prr9	late
ENSMUST00000070631.14	Ddx60	late
ENSMUST00000070653.12	Slc16a3	late
ENSMUST00000070918.13	Cmbl	late
ENSMUST00000071535.9	Mgam	late
ENSMUST00000072111.7	St6galnac6	late
ENSMUST00000072634.14	Aplp2	late
ENSMUST00000073471.12	Rpl26	late
ENSMUST00000073605.14	Gapdh	late
ENSMUST00000073605.14	Gapdh	late
ENSMUST00000074449.6	Sprr2a1	late
ENSMUST00000074515.10	Rffl	late
ENSMUST00000074806.11	H2-Q2	late
ENSMUST00000075164.10	Kif21b	late
ENSMUST00000075312.3	Ttr	late
ENSMUST00000075317.11	Pdzd2	late
ENSMUST00000076084.5	Ppp1r14d	late
ENSMUST00000076249.5	Ifit3b	late
ENSMUST00000076352.7	Serpinb1a	late
ENSMUST00000076443.9	Ggt6	late
ENSMUST00000076648.7	Fcgbp	late
ENSMUST00000076922.5	Trim30a	late
ENSMUST00000077502.4	Dqx1	late
ENSMUST00000077517.8	Tmem236	late
ENSMUST00000077523.3	Serpine1	late
ENSMUST00000077659.5	Atp10b	late
ENSMUST00000077879.6	Vps13c	late
ENSMUST00000078222.8	Ckmt1	late
ENSMUST00000078438.4	Trim31	late
ENSMUST00000078694.12	Ppp1r1b	late
ENSMUST00000078748.3	Slc10a5	late
ENSMUST00000078988.8	Lpp	late
ENSMUST00000079081.6	Aqp4	late
ENSMUST00000079300.12	Arhgef26	late
ENSMUST00000079590.6	Myo1a	late
ENSMUST00000079625.10	Tor3a	late
ENSMUST00000079772.3	Tnfrsf11b	late
ENSMUST00000079780.9	B3gnt5	late
ENSMUST00000080215.5	Chst15	late
ENSMUST00000080215.5	Chst15	late
ENSMUST00000080322.7	Oas1a	late
ENSMUST00000080368.12	Atp8a2	late
ENSMUST00000080654.6	Cdhr5	late
ENSMUST00000081714.4	Hoga1	late
ENSMUST00000081746.6	Fam214a	late
ENSMUST00000081933.13	Dtx3l	late
ENSMUST00000082059.6	Erbb3	late
ENSMUST00000082432.4	Dio2	late
ENSMUST00000084509.4	Dmbt1	late
ENSMUST00000084526.11	Slc31a1	late
ENSMUST00000084770.4	Fut9	late
ENSMUST00000085425.4	Isg15	late
ENSMUST00000085708.2	Stat2	late
ENSMUST00000085909.8	Cadm1	late
ENSMUST00000086084.1	Tnfsf18	late
ENSMUST00000086199.11	Glul	late
ENSMUST00000086209.9	Rnasel	late
ENSMUST00000086556.11	Elk4	late
ENSMUST00000086851.1	Hes6	late
ENSMUST00000087324.6	Pgm2	late
ENSMUST00000088386.7	Slc15a1	late
ENSMUST00000088454.12	Slc38a1	late
ENSMUST00000089860.11	Fam13a	late
ENSMUST00000089959.6	Gch1	late
ENSMUST00000090219.12	Bmf	late
ENSMUST00000090379.6	Usp53	late
ENSMUST00000090475.9	Ehf	late
ENSMUST00000090839.11	Selenbp1	late
ENSMUST00000090871.2	Sprr2a2	late
ENSMUST00000090872.6	Sprr2a3	late
ENSMUST00000091309.11	Cp	late
ENSMUST00000091514.5	Srd5a1	late
ENSMUST00000092162.6	Lyz1	late
ENSMUST00000092639.11	Lama2	late
ENSMUST00000092955.9	Ahnak	late
ENSMUST00000093785.5	Naa80	late
ENSMUST00000093798.8	Zbtb38	late
ENSMUST00000093902.11	Rnf213	late
ENSMUST00000094814.5	Cited4	late
ENSMUST00000095739.9	Golm1	late
ENSMUST00000096433.9	Deptor	late
ENSMUST00000096987.5	2023-09-05	late
ENSMUST00000097648.5	Ramp1	late
ENSMUST00000097891.3	Sh3d21	late
ENSMUST00000098549.3	Clca4b	late
ENSMUST00000099090.6	Tsc22d2	late
ENSMUST00000099241.3	Ccl28	late
ENSMUST00000099497.3	B3galt5	late
ENSMUST00000099498.8	Ccdc80	late
ENSMUST00000100638.3	Tmem253	late
ENSMUST00000100819.11	Tmem254c	late
ENSMUST00000101102.1	Reps2	late
ENSMUST00000102478.3	Aldoc	late
ENSMUST00000102514.3	Rtn4rl1	late
ENSMUST00000102517.3	Dll4	late
ENSMUST00000102678.4	H2-T23	late
ENSMUST00000102762.9	Acot11	late
ENSMUST00000102805.3	Cd200r2	late
ENSMUST00000102824.3	Ifit1	late
ENSMUST00000102825.3	Ifit3	late
ENSMUST00000102900.1	Abo	late
ENSMUST00000103015.3	Narf	late
ENSMUST00000103164.3	Acsf2	late
ENSMUST00000103177.9	Lpo	late
ENSMUST00000105031.3	Klhdc7a	late
ENSMUST00000105855.1	Grhl3	late
ENSMUST00000105996.7	Serinc2	late
ENSMUST00000106064.9	Tmem54	late
ENSMUST00000106112.1	Bnip3	late
ENSMUST00000106348.7	Aldoa	late
ENSMUST00000106787.7	Rhoc	late
ENSMUST00000106945.7	Ak4	late
ENSMUST00000107094.1	Jun	late
ENSMUST00000107201.8	Cdc42se1	late
ENSMUST00000107415.7	Zfp618	late
ENSMUST00000107479.2	Rapgefl1	late
ENSMUST00000107635.6	Lrba	late
ENSMUST00000107717.7	Zfp652	late
ENSMUST00000108485.8	Atp2a3	late
ENSMUST00000108583.8	Kmt5c	late
ENSMUST00000108826.2	Lypd8	late
ENSMUST00000108836.1	Irgm2	late
ENSMUST00000109157.1	Tshz2	late
ENSMUST00000109267.8	Map3k1	late
ENSMUST00000109375.3	Elmo3	late
ENSMUST00000109611.7	Fer1l4	late
ENSMUST00000109986.8	Ralgapa2	late
ENSMUST00000110012.1	Jak3	late
ENSMUST00000110512.3	AA467197	late
ENSMUST00000110551.3	Sord	late
ENSMUST00000110997.6	Tlr5	late
ENSMUST00000111067.9	Lpin1	late
ENSMUST00000111214.3	Ifi204	late
ENSMUST00000111770.1	Acad10	late
ENSMUST00000111960.1	Bcl2l14	late
ENSMUST00000112629.7	Nr4a2	late
ENSMUST00000112751.1	Bcl2	late
ENSMUST00000112957.1	Mkrn2os	late
ENSMUST00000113314.2	Sult1d1	late
ENSMUST00000113658.7	Gfpt1	late
ENSMUST00000113796.7	Tmbim1	late
ENSMUST00000113838.7	Heph	late
ENSMUST00000114086.7	Klf7	late
ENSMUST00000114561.8	Zfp467	late
ENSMUST00000114840.1	Thy1	late
ENSMUST00000114988.7	Fam234a	late
ENSMUST00000115351.9	Rab3d	late
ENSMUST00000115366.2	Slc12a2	late
ENSMUST00000116094.3	Rnf186	late
ENSMUST00000116304.2	Ctss	late
ENSMUST00000117085.1	Abhd17c	late
ENSMUST00000117200.7	Robo2	late
ENSMUST00000117422.1	Creb3l3	late
ENSMUST00000118144.7	Vwa5a	late
ENSMUST00000118539.1	Cth	late
ENSMUST00000119103.1	Bco2	late
ENSMUST00000120087.5	Samd9l	late
ENSMUST00000120150.1	Sult1b1	late
ENSMUST00000120748.1	Mgat4c	late
ENSMUST00000121034.7	Dram2	late
ENSMUST00000121344.7	B3gnt5	late
ENSMUST00000121676.7	Gsta3	late
ENSMUST00000121693.7	Rab27b	late
ENSMUST00000122222.7	Casz1	late
ENSMUST00000124899.7	Asb7	late
ENSMUST00000129507.4	Fam83e	late
ENSMUST00000129635.7	Lpin2	late
ENSMUST00000130418.7	Aldh1l1	late
ENSMUST00000134663.1	Myo7b	late
ENSMUST00000136381.7	Sidt1	late
ENSMUST00000138703.7	Pfkp	late
ENSMUST00000140485.7	Raph1	late
ENSMUST00000142837.2	Dennd4c	late
ENSMUST00000145167.7	Selenoi	late
ENSMUST00000146409.7	Slc26a2	late
ENSMUST00000147041.9	Arhgef38	late
ENSMUST00000150434.7	Brwd3	late
ENSMUST00000151952.7	Mgat4a	late
ENSMUST00000152594.7	Zbtb38	late
ENSMUST00000153128.1	Cnnm4	late
ENSMUST00000153838.7	Setd2	late
ENSMUST00000159038.7	Mfsd4a	late
ENSMUST00000162735.7	Tc2n	late
ENSMUST00000162875.7	2010300C02Rik	late
ENSMUST00000163433.7	Eapp	late
ENSMUST00000163589.7	Bcl2l14	late
ENSMUST00000163623.2	Nedd9	late
ENSMUST00000164097.3	Ihh	late
ENSMUST00000164614.2	A4galt	late
ENSMUST00000164993.1	Inhba	late
ENSMUST00000165617.1	Pdcd4	late
ENSMUST00000166860.1	Gpa33	late
ENSMUST00000166905.7	Dag1	late
ENSMUST00000166980.8	Ddr1	late
ENSMUST00000167487.7	Vldlr	late
ENSMUST00000169343.7	Ly6e	late
ENSMUST00000170954.9	Kcne3	late
ENSMUST00000171324.2	Gcnt4	late
ENSMUST00000171533.7	Nrep	late
ENSMUST00000171629.1	Arhgef37	late
ENSMUST00000171765.1	Proc	late
ENSMUST00000172142.7	Nisch	late
ENSMUST00000172299.1	Rnf152	late
ENSMUST00000172678.7	Ly6g6e	late
ENSMUST00000172699.1	Mex3a	late
ENSMUST00000174699.7	H2-Q6	late
ENSMUST00000175919.7	Apol7a	late
ENSMUST00000175965.8	Onecut2	late
ENSMUST00000177647.7	Pdzk1ip1	late
ENSMUST00000178826.7	Gclm	late
ENSMUST00000179305.1	Sema4g	late
ENSMUST00000179488.2	2610528A11Rik	late
ENSMUST00000179619.8	Adgrg1	late
ENSMUST00000179863.7	Tnnt2	late
ENSMUST00000183126.1	Arl14	late
ENSMUST00000183271.1	Dennd2d	late
ENSMUST00000184945.7	Nav2	late
ENSMUST00000185752.1	Elf3	late
ENSMUST00000186298.6	Gpr35	late
ENSMUST00000186526.6	Ly6a	late
ENSMUST00000188454.6	Slco5a1	late
ENSMUST00000191428.6	Fat1	late
ENSMUST00000191436.6	Ly6e	late
ENSMUST00000193337.1	Sprr2a3	late
ENSMUST00000200585.4	Fgf2	late
ENSMUST00000201148.3	Mgam	late
ENSMUST00000202651.3	Clock	late
ENSMUST00000204778.2	Skap2	late
ENSMUST00000208222.1	Sesn3	late
ENSMUST00000208663.1	Muc16	late
ENSMUST00000210901.1	Rtp4	late
ENSMUST00000215836.1	Arfgef3	late
ENSMUST00000226208.1	Zfand3	late
ENSMUST00000226781.2	Eppk1	late
ENSMUST00000229206.1	Cd47	late
ENSMUST00000230977.1	Slc39a4	late
