# Supplementary material for: Colitis-induced upregulation of tumor necrosis factor receptor-2 (TNFR2) terminates epithelial regenerative signaling to restore homeostasis
Source: iScience. 2023 Sep 4;26(10):107829. doi: 10.1016/j.isci.2023.107829 (PMC10510063; doi:10.1016/j.isci.2023.107829)
Supplement: Table S3. Differentially expressed genes and their pattern of differential regulation between control and Tnfr2−/− colonic organoid cultures, related to main Figure 4 [file mmc4.xlsx]

## Sheet: Sheet1
Differentially expressed genes and their pattern of differential regulation between control and Tnfr2-/- colonic organoid cultures; Related to main Figure 4.
target_id	ext_gene	module
ENSMUST00000001480.13	Npepps	knockout
ENSMUST00000003818.13	Insig2	knockout
ENSMUST00000005077.6	Hspb1	knockout
ENSMUST00000005185.7	Cstb	knockout
ENSMUST00000007799.12	Cav1	knockout
ENSMUST00000012314.9	Zfp729a	knockout
ENSMUST00000018246.5	Hist1h2bc	knockout
ENSMUST00000020171.11	Ccn2	knockout
ENSMUST00000021011.2	Ccl7	knockout
ENSMUST00000023143.13	Litaf	knockout
ENSMUST00000023143.13	Litaf	knockout
ENSMUST00000023154.2	Cldn1	knockout
ENSMUST00000023830.15	Nus1	knockout
ENSMUST00000025363.5	Hbegf	knockout
ENSMUST00000029266.13	Anxa5	knockout
ENSMUST00000030651.8	Sh3bgrl3	knockout
ENSMUST00000031224.14	Tgfbr3	knockout
ENSMUST00000031840.9	Gpnmb	knockout
ENSMUST00000033621.6	Gla	knockout
ENSMUST00000034214.7	Mt2	knockout
ENSMUST00000034215.7	Mt1	knockout
ENSMUST00000034453.5	Acta1	knockout
ENSMUST00000035120.5	Cck	knockout
ENSMUST00000036355.12	Phldb2	knockout
ENSMUST00000037099.8	Clic4	knockout
ENSMUST00000040430.7	Vat1	knockout
ENSMUST00000041133.9	Fam110c	knockout
ENSMUST00000043349.6	Grid1	knockout
ENSMUST00000046864.13	Vav3	knockout
ENSMUST00000048010.8	Dse	knockout
ENSMUST00000051633.2	Ubiad1	knockout
ENSMUST00000060792.5	Cavin1	knockout
ENSMUST00000070375.7	Penk	knockout
ENSMUST00000072156.6	Tiam2	knockout
ENSMUST00000075994.10	Pdzrn3	knockout
ENSMUST00000080882.10	Atp1a3	knockout
ENSMUST00000080995.7	Tmem26	knockout
ENSMUST00000091852.4	Mex3c	knockout
ENSMUST00000092584.5	Marcks	knockout
ENSMUST00000105742.7	Zfp990	knockout
ENSMUST00000110103.1	Gdf15	knockout
ENSMUST00000159814.1	Arl4c	knockout
ENSMUST00000168747.2	Atp10a	knockout
ENSMUST00000172306.2	Dusp7	knockout
ENSMUST00000179116.2	Gm16867	knockout
ENSMUST00000183482.1	Htr1b	knockout
ENSMUST00000224300.1	Lysmd3	knockout
ENSMUST00000000266.8	Ifi202b	KO-rising
ENSMUST00000000500.7	Pdgfb	KO-rising
ENSMUST00000000769.13	Serpinf1	KO-rising
ENSMUST00000001802.9	Naglu	KO-rising
ENSMUST00000001963.13	Ace	KO-rising
ENSMUST00000002678.9	Tgfb1	KO-rising
ENSMUST00000002926.6	Pla1a	KO-rising
ENSMUST00000003635.6	Ier3	KO-rising
ENSMUST00000004057.7	Fam162a	KO-rising
ENSMUST00000004565.14	Ralb	KO-rising
ENSMUST00000004968.10	Plod3	KO-rising
ENSMUST00000005066.8	Map2k1	KO-rising
ENSMUST00000005103.11	Nfe2l3	KO-rising
ENSMUST00000005532.8	Nid1	KO-rising
ENSMUST00000006235.8	Ctsb	KO-rising
ENSMUST00000006969.7	Krt23	KO-rising
ENSMUST00000007257.9	Clic1	KO-rising
ENSMUST00000007757.14	Tgfbr1	KO-rising
ENSMUST00000015467.8	Slc39a1	KO-rising
ENSMUST00000015664.4	Ctsk	KO-rising
ENSMUST00000016088.8	Castor2	KO-rising
ENSMUST00000016400.8	Ctsz	KO-rising
ENSMUST00000017153.3	Sdc4	KO-rising
ENSMUST00000017544.8	Stac2	KO-rising
ENSMUST00000017604.9	Cyba	KO-rising
ENSMUST00000017881.2	Mmp9	KO-rising
ENSMUST00000018767.7	Mmp7	KO-rising
ENSMUST00000018909.3	Fxr2	KO-rising
ENSMUST00000019422.5	Dpep1	KO-rising
ENSMUST00000020174.6	Stx7	KO-rising
ENSMUST00000020366.7	Gabrp	KO-rising
ENSMUST00000020662.14	Kremen1	KO-rising
ENSMUST00000020911.13	Sdc1	KO-rising
ENSMUST00000021114.4	Galk1	KO-rising
ENSMUST00000021668.9	Npc2	KO-rising
ENSMUST00000021726.7	Adssl1	KO-rising
ENSMUST00000022036.13	Slc28a3	KO-rising
ENSMUST00000022378.8	Ero1l	KO-rising
ENSMUST00000022580.7	Slc25a30	KO-rising
ENSMUST00000023150.6	1810013L24Rik	KO-rising
ENSMUST00000023612.14	Ets2	KO-rising
ENSMUST00000023829.6	Cdkn1a	KO-rising
ENSMUST00000024811.7	Pim1	KO-rising
ENSMUST00000024839.4	Sik1	KO-rising
ENSMUST00000024963.9	Mcfd2	KO-rising
ENSMUST00000024988.14	C3	KO-rising
ENSMUST00000025215.8	Sil1	KO-rising
ENSMUST00000025279.5	Npc1	KO-rising
ENSMUST00000025356.3	Mal2	KO-rising
ENSMUST00000025358.2	Lvrn	KO-rising
ENSMUST00000025409.7	Lox	KO-rising
ENSMUST00000025563.6	Fth1	KO-rising
ENSMUST00000026318.14	Sat1	KO-rising
ENSMUST00000027322.13	Rhbdd1	KO-rising
ENSMUST00000028135.14	Fam129b	KO-rising
ENSMUST00000028241.6	Stom	KO-rising
ENSMUST00000028735.7	Jag1	KO-rising
ENSMUST00000029936.4	Gbp2b	KO-rising
ENSMUST00000030010.3	Abca1	KO-rising
ENSMUST00000030606.13	Rcan3	KO-rising
ENSMUST00000031243.14	Spp1	KO-rising
ENSMUST00000031674.10	Tfpi2	KO-rising
ENSMUST00000032065.14	Pcyox1	KO-rising
ENSMUST00000032194.10	Bhlhe40	KO-rising
ENSMUST00000033930.4	Dusp4	KO-rising
ENSMUST00000034830.8	Crabp1	KO-rising
ENSMUST00000034991.7	Tbx18	KO-rising
ENSMUST00000034992.7	Nt5e	KO-rising
ENSMUST00000035325.14	Qsox1	KO-rising
ENSMUST00000035735.10	Ndufa4l2	KO-rising
ENSMUST00000036188.7	Zc3h12a	KO-rising
ENSMUST00000036439.5	Cdh6	KO-rising
ENSMUST00000036653.4	Htr2a	KO-rising
ENSMUST00000038169.7	Mif	KO-rising
ENSMUST00000038562.8	Spsb1	KO-rising
ENSMUST00000038753.5	Sh3pxd2b	KO-rising
ENSMUST00000039160.2	Gpr176	KO-rising
ENSMUST00000040489.7	Trpm6	KO-rising
ENSMUST00000041168.5	Adgrg6	KO-rising
ENSMUST00000041623.8	Enc1	KO-rising
ENSMUST00000041649.6	Prss22	KO-rising
ENSMUST00000043098.8	Gadd45a	KO-rising
ENSMUST00000043338.9	Sft2d2	KO-rising
ENSMUST00000044111.9	Rras	KO-rising
ENSMUST00000044355.9	Selenow	KO-rising
ENSMUST00000045487.3	Rhou	KO-rising
ENSMUST00000047419.7	Tspo	KO-rising
ENSMUST00000047521.6	Cercam	KO-rising
ENSMUST00000047903.9	Colgalt1	KO-rising
ENSMUST00000048308.5	C130074G19Rik	KO-rising
ENSMUST00000049149.14	Lrp1	KO-rising
ENSMUST00000050027.8	Ccn3	KO-rising
ENSMUST00000052068.10	Rbp1	KO-rising
ENSMUST00000055745.4	Nlrp10	KO-rising
ENSMUST00000058488.8	Tmed3	KO-rising
ENSMUST00000058845.8	Basp1	KO-rising
ENSMUST00000059226.6	Ifi205	KO-rising
ENSMUST00000059888.14	Itgb6	KO-rising
ENSMUST00000061829.6	Cd14	KO-rising
ENSMUST00000062944.6	Gja8	KO-rising
ENSMUST00000064922.6	Junb	KO-rising
ENSMUST00000069837.3	Slit3	KO-rising
ENSMUST00000070653.12	Slc16a3	KO-rising
ENSMUST00000071044.12	Capg	KO-rising
ENSMUST00000071250.12	Pygl	KO-rising
ENSMUST00000074622.10	Brinp3	KO-rising
ENSMUST00000074628.12	Wbp2	KO-rising
ENSMUST00000076147.5	Ackr4	KO-rising
ENSMUST00000076961.8	Rabac1	KO-rising
ENSMUST00000077659.5	Atp10b	KO-rising
ENSMUST00000079772.3	Tnfrsf11b	KO-rising
ENSMUST00000084117.12	H6pd	KO-rising
ENSMUST00000084238.4	Zdhhc18	KO-rising
ENSMUST00000084935.10	Pgm2l1	KO-rising
ENSMUST00000086723.9	Man2a1	KO-rising
ENSMUST00000089688.5	Mmp14	KO-rising
ENSMUST00000091514.5	Srd5a1	KO-rising
ENSMUST00000092155.11	Col11a1	KO-rising
ENSMUST00000096355.3	Csf2rb	KO-rising
ENSMUST00000097981.4	Cdkn2b	KO-rising
ENSMUST00000099090.6	Tsc22d2	KO-rising
ENSMUST00000099626.4	Fibin	KO-rising
ENSMUST00000100167.9	Abcc1	KO-rising
ENSMUST00000102486.4	Hspb7	KO-rising
ENSMUST00000102923.9	Aebp1	KO-rising
ENSMUST00000103232.1	2510039O18Rik	KO-rising
ENSMUST00000105287.10	Dcn	KO-rising
ENSMUST00000106112.1	Bnip3	KO-rising
ENSMUST00000107362.9	Furin	KO-rising
ENSMUST00000107974.2	Iglon5	KO-rising
ENSMUST00000109221.8	B4galt5	KO-rising
ENSMUST00000110855.7	Lpgat1	KO-rising
ENSMUST00000111704.7	Rassf8	KO-rising
ENSMUST00000117399.1	Msn	KO-rising
ENSMUST00000121661.7	Smim14	KO-rising
ENSMUST00000128715.7	Plekha2	KO-rising
ENSMUST00000132484.6	Spopl	KO-rising
ENSMUST00000132583.7	Crispld2	KO-rising
ENSMUST00000166814.7	Brinp3	KO-rising
ENSMUST00000170430.2	Pik3c2a	KO-rising
ENSMUST00000171158.7	Sdc1	KO-rising
ENSMUST00000171470.7	Lox	KO-rising
ENSMUST00000179569.1	Dynlt1b	KO-rising
ENSMUST00000189068.6	Ly6a	KO-rising
ENSMUST00000191436.6	Ly6e	KO-rising
ENSMUST00000193337.1	Sprr2a3	KO-rising
ENSMUST00000200585.4	Fgf2	KO-rising
ENSMUST00000205503.1	Cd33	KO-rising
ENSMUST00000000095.6	Tbx2	wildtype
ENSMUST00000004470.8	Utp20	wildtype
ENSMUST00000012281.7	Bmp5	wildtype
ENSMUST00000015138.12	Eln	wildtype
ENSMUST00000021381.5	Pnn	wildtype
ENSMUST00000021634.3	Akr1c13	wildtype
ENSMUST00000021968.6	Pitx1	wildtype
ENSMUST00000022641.8	Adamdec1	wildtype
ENSMUST00000023353.3	Mcm4	wildtype
ENSMUST00000023396.9	Pmm2	wildtype
ENSMUST00000023600.7	Robo1	wildtype
ENSMUST00000025497.6	Fbn2	wildtype
ENSMUST00000026698.7	Podxl	wildtype
ENSMUST00000026886.7	Itih5	wildtype
ENSMUST00000027174.9	Nop58	wildtype
ENSMUST00000027438.7	Ncl	wildtype
ENSMUST00000027988.7	Ccdc3	wildtype
ENSMUST00000028403.2	Cybrd1	wildtype
ENSMUST00000028648.2	Syt13	wildtype
ENSMUST00000029815.7	Cisd2	wildtype
ENSMUST00000029987.9	Aldob	wildtype
ENSMUST00000030336.10	Tnfrsf1b	wildtype
ENSMUST00000030464.13	Pik3r3	wildtype
ENSMUST00000030636.10	Stmn1	wildtype
ENSMUST00000033952.7	Sfrp1	wildtype
ENSMUST00000034029.7	Ednra	wildtype
ENSMUST00000034172.7	Ces1d	wildtype
ENSMUST00000034178.8	Ces1f	wildtype
ENSMUST00000034400.4	Cyb5b	wildtype
ENSMUST00000035112.12	Nktr	wildtype
ENSMUST00000035115.4	Vipr1	wildtype
ENSMUST00000037472.12	Leng8	wildtype
ENSMUST00000042701.12	Mxd4	wildtype
ENSMUST00000044009.13	Camk1d	wildtype
ENSMUST00000044850.3	Abca9	wildtype
ENSMUST00000045807.13	Tsr1	wildtype
ENSMUST00000047666.4	Pgm5	wildtype
ENSMUST00000048043.11	Coro2b	wildtype
ENSMUST00000048432.5	Prelp	wildtype
ENSMUST00000049930.8	Tcf21	wildtype
ENSMUST00000055518.12	Pik3r1	wildtype
ENSMUST00000056946.7	Neurl3	wildtype
ENSMUST00000062202.13	Sned1	wildtype
ENSMUST00000064763.5	Zfp608	wildtype
ENSMUST00000065167.8	Grk3	wildtype
ENSMUST00000066532.4	Lipg	wildtype
ENSMUST00000067689.8	Tnrc6b	wildtype
ENSMUST00000072093.12	Plxnb1	wildtype
ENSMUST00000079085.10	Rpl34	wildtype
ENSMUST00000079085.10	Rpl34	wildtype
ENSMUST00000079545.5	St6galnac2	wildtype
ENSMUST00000081435.4	H2-Q4	wildtype
ENSMUST00000084125.9	Tardbp	wildtype
ENSMUST00000087978.4	S1pr3	wildtype
ENSMUST00000099241.3	Ccl28	wildtype
ENSMUST00000099494.3	Btaf1	wildtype
ENSMUST00000102553.10	Hmgn2	wildtype
ENSMUST00000111879.4	Dclk3	wildtype
ENSMUST00000119026.7	Tmem132c	wildtype
ENSMUST00000121646.7	Plagl1	wildtype
ENSMUST00000131070.1	Ide	wildtype
ENSMUST00000181860.7	Car1	wildtype
