# Supplementary material for: Colitis-induced upregulation of tumor necrosis factor receptor-2 (TNFR2) terminates epithelial regenerative signaling to restore homeostasis
Source: iScience. 2023 Sep 4;26(10):107829. doi: 10.1016/j.isci.2023.107829 (PMC10510063; doi:10.1016/j.isci.2023.107829)
Supplement: Table S4. Top markers of cell clusters obtained from single-cell analysis of colonoid cultures, related to main Figure 4 [file mmc5.xlsx]

## Sheet: Sheet1
Top markers of cell clusters obtained from single-cell analysis of colonoid cultures; Related to main Figure 4.
gene_id	gene_short_name	cell_group	marker_score	mean_expression	fraction_expressing	specificity	pseudo_R2	marker_test_p_value	marker_test_q_value
ENSMUSG00000026701	Prdx6	Absorptive	0.566789	16.4138	1	0.566789	0.580008	6.30671e-268	1.3403e-262
ENSMUSG00000031163	Glod5	Absorptive	0.551957	0.692008	0.88	0.627224	0.563545	3.3391e-259	7.09627e-254
ENSMUSG00000023092	Fhl1	Absorptive	0.617883	1.68156	0.954286	0.647482	0.563042	6.1541e-259	1.30787e-253
ENSMUSG00000027556	Car1	Absorptive	0.731976	66.0491	0.962857	0.760212	0.608119	5.09754e-283	1.08333e-277
ENSMUSG00000038642	Ctss	Absorptive	0.552363	2.69758	0.985714	0.560368	0.508242	1.70339e-230	3.62005e-225
ENSMUSG00000029269	Sult1b1	Absorptive	0.652855	2.48024	0.982857	0.664242	0.647725	1.0212e-304	2.17025e-299
ENSMUSG00000037390	Muc3	Absorptive	0.580304	5.76912	0.991429	0.585321	0.520484	9.00379e-237	1.91348e-231
ENSMUSG00000029802	Abcg2	Absorptive	0.52844	0.946109	0.868571	0.608402	0.426329	1.42925e-189	3.03745e-184
ENSMUSG00000074115	Saa1	Absorptive	0.576059	24.3342	0.814286	0.707441	0.334406	9.87766e-146	2.0992e-140
ENSMUSG00000047517	Dmbt1	Absorptive	0.522144	3.50368	0.817143	0.638987	0.386341	3.05328e-170	6.48884e-165
ENSMUSG00000019872	Smpdl3a	Absorptive	0.564603	2.052	0.971429	0.581209	0.490459	1.87643e-221	3.98778e-216
ENSMUSG00000031613	Hpgd	Absorptive	0.556834	2.60131	0.988571	0.563271	0.484922	1.1764e-218	2.50009e-213
ENSMUSG00000036151	Tm6sf2	Absorptive	0.535852	0.538636	0.725714	0.738379	0.416125	1.3381e-184	2.84372e-179
ENSMUSG00000095026	Gm3336	Absorptive	0.534006	2.18941	0.997143	0.535536	0.530766	4.45295e-242	9.4634e-237
ENSMUSG00000061825	Ces2c	Absorptive	0.627848	2.94182	0.98	0.640661	0.472227	2.82809e-212	6.01025e-207
ENSMUSG00000022229	Atp12a	Absorptive	0.640139	3.29979	0.945714	0.676884	0.533082	2.81128e-243	5.97454e-238
ENSMUSG00000074183	Gsta1	Absorptive	0.590326	5.10401	0.991429	0.59543	0.455604	5.4884e-204	1.1664e-198
ENSMUSG00000032454	Rbp2	Absorptive	0.647179	3.30421	0.965714	0.670155	0.529236	2.75439e-241	5.85363e-236
ENSMUSG00000013643	Lypd8	Absorptive	0.605537	112.347	0.997143	0.607272	0.610199	3.80984e-284	8.09668e-279
ENSMUSG00000018217	Pmp22	Absorptive	0.54814	4.20024	0.991429	0.552879	0.491315	6.9187e-222	1.47036e-216
ENSMUSG00000057880	Abat	Absorptive	0.533537	0.44415	0.78	0.684022	0.528102	1.06185e-240	2.25664e-235
ENSMUSG00000110573	Gm5485	Absorptive	0.516722	5.25282	0.974286	0.53036	0.489479	5.87949e-221	1.24951e-215
ENSMUSG00000023914	Mep1a	Absorptive	0.566934	0.651081	0.882857	0.642158	0.436815	1.04187e-194	2.21418e-189
ENSMUSG00000024313	Mep1b	Absorptive	0.583725	0.557642	0.822857	0.709388	0.444397	1.92716e-198	4.0956e-193
ENSMUSG00000025002	Cyp2c55	Absorptive	0.691231	14.4661	0.971429	0.711561	0.6257	1.37833e-292	2.92923e-287
ENSMUSG00000033740	St18	Enteroendocrine	0.680172	0.612267	0.715596	0.950496	0.627454	1.80437e-133	3.83465e-128
ENSMUSG00000092083	Kcnb2	Enteroendocrine	0.737673	1.15737	0.880734	0.837567	0.712347	8.18373e-153	1.73921e-147
ENSMUSG00000006546	Cryba2	Enteroendocrine	0.667387	1.34135	0.844037	0.790709	0.634978	3.61672e-135	7.68625e-130
ENSMUSG00000050711	Scg2	Enteroendocrine	0.718429	7.65333	0.825688	0.870098	0.666135	3.11428e-142	6.61846e-137
ENSMUSG00000034701	Neurod1	Enteroendocrine	0.856184	3.44103	0.981651	0.872187	0.842576	2.63711e-183	5.60439e-178
ENSMUSG00000027220	Syt13	Enteroendocrine	0.710503	0.797834	0.816514	0.870167	0.70521	3.58937e-151	7.62812e-146
ENSMUSG00000027350	Chgb	Enteroendocrine	0.778252	198.689	0.908257	0.856863	0.645517	1.49506e-137	3.1773e-132
ENSMUSG00000027273	Snap25	Enteroendocrine	0.759529	0.842162	0.807339	0.94078	0.700894	3.52095e-150	7.48273e-145
ENSMUSG00000068154	Insm1	Enteroendocrine	0.771434	3.06388	0.954128	0.808522	0.75148	7.18975e-162	1.52797e-156
ENSMUSG00000027434	Nkx2-2	Enteroendocrine	0.721864	1.16267	0.87156	0.828243	0.719465	1.8722e-154	3.97879e-149
ENSMUSG00000010505	Myt1	Enteroendocrine	0.652835	0.737729	0.752294	0.867792	0.624535	8.20979e-133	1.74474e-127
ENSMUSG00000039278	Pcsk1n	Enteroendocrine	0.735235	10.2881	0.87156	0.843586	0.705434	3.18805e-151	6.77524e-146
ENSMUSG00000061601	Pclo	Enteroendocrine	0.727555	1.28618	0.926606	0.785183	0.722727	3.308e-155	7.03016e-150
ENSMUSG00000040118	Cacna2d1	Enteroendocrine	0.701344	1.79422	0.899083	0.780067	0.694222	1.19477e-148	2.53913e-143
ENSMUSG00000029420	Rimbp2	Enteroendocrine	0.710084	1.28345	0.844037	0.841295	0.706038	2.31581e-151	4.92155e-146
ENSMUSG00000098557	Kctd12	Enteroendocrine	0.654107	1.13012	0.825688	0.792196	0.614919	1.19774e-130	2.54543e-125
ENSMUSG00000032181	Scg3	Enteroendocrine	0.734028	1.37111	0.853211	0.860313	0.742186	1.03716e-159	2.20417e-154
ENSMUSG00000025867	Cplx2	Enteroendocrine	0.685423	1.30726	0.862385	0.794798	0.647227	6.12843e-138	1.30241e-132
ENSMUSG00000021587	Pcsk1	Enteroendocrine	0.672855	1.50791	0.816514	0.824058	0.626524	2.92419e-133	6.21449e-128
ENSMUSG00000004151	Etv1	Enteroendocrine	0.684046	1.74259	0.788991	0.866989	0.663974	9.66359e-142	2.05371e-136
ENSMUSG00000021194	Chga	Enteroendocrine	0.858851	49.3707	0.972477	0.883158	0.846335	3.3541e-184	7.12814e-179
ENSMUSG00000056553	Ptprn2	Enteroendocrine	0.699871	1.19603	0.889908	0.786453	0.69614	4.33991e-149	9.22317e-144
ENSMUSG00000072235	Tuba1a	Enteroendocrine	0.697589	4.90725	1	0.697589	0.75954	9.55703e-164	2.03106e-158
ENSMUSG00000046613	Vwa5b2	Enteroendocrine	0.817754	1.10802	0.862385	0.948247	0.7596	9.25709e-164	1.96732e-158
ENSMUSG00000024013	Fgd2	Enteroendocrine	0.716781	0.818314	0.807339	0.887831	0.648978	2.45797e-138	5.22367e-133
ENSMUSG00000025980	Hspd1	Progenitor.1	0.269545	4.77774	0.99569	0.270712	0.50374	0	0
ENSMUSG00000073676	Hspe1	Progenitor.1	0.253968	5.27186	0.998768	0.254281	0.488533	0	0
ENSMUSG00000026234	Ncl	Progenitor.1	0.27697	6.50837	1	0.27697	0.516728	0	0
ENSMUSG00000027405	Nop56	Progenitor.1	0.2815	1.25097	0.972906	0.289339	0.43023	0	0
ENSMUSG00000006800	Sulf2	Progenitor.1	0.264122	0.452963	0.872537	0.302706	0.324053	1.05269e-249	2.23717e-244
ENSMUSG00000031403	Dkc1	Progenitor.1	0.269167	0.478634	0.876232	0.307187	0.387107	7.48609e-307	1.59094e-301
ENSMUSG00000053398	Phgdh	Progenitor.1	0.278193	0.979597	0.935961	0.297227	0.383382	2.24834e-303	4.77817e-298
ENSMUSG00000008575	Nfib	Progenitor.1	0.267038	0.792143	0.958744	0.278529	0.261453	2.60826e-196	5.54308e-191
ENSMUSG00000028741	Mrto4	Progenitor.1	0.254107	0.72602	0.943966	0.269191	0.386065	7.05391e-306	1.4991e-300
ENSMUSG00000029247	Paics	Progenitor.1	0.290762	0.90846	0.968596	0.30019	0.484993	0	0
ENSMUSG00000054342	Kcnn4	Progenitor.1	0.325276	0.446253	0.852833	0.381407	0.357583	1.20516e-279	2.56121e-274
ENSMUSG00000009545	Kcnq1	Progenitor.1	0.287155	0.452909	0.881158	0.325884	0.216059	1.84819e-159	3.92777e-154
ENSMUSG00000046718	Bst2	Progenitor.1	0.25453	1.52604	0.956281	0.266166	0.157029	1.17407e-113	2.49514e-108
ENSMUSG00000042354	Gnl3	Progenitor.1	0.263169	0.927695	0.963054	0.273265	0.37364	2.43093e-294	5.16622e-289
ENSMUSG00000031939	Taf1d	Progenitor.1	0.270621	1.04322	0.981527	0.275714	0.323766	1.88336e-249	4.00252e-244
ENSMUSG00000062867	Impdh2	Progenitor.1	0.258719	1.3832	0.979064	0.264251	0.445461	0	0
ENSMUSG00000020534	Shmt1	Progenitor.1	0.260349	0.294141	0.796798	0.326744	0.394572	7.31088035395183e-314	0
ENSMUSG00000018446	C1qbp	Progenitor.1	0.261615	2.10697	0.989532	0.264383	0.452571	0	0
ENSMUSG00000040463	Mybbp1a	Progenitor.1	0.278826	0.930489	0.966133	0.2886	0.442476	0	0
ENSMUSG00000034177	Rnf43	Progenitor.1	0.27119	0.535404	0.921798	0.294197	0.192643	5.13663e-141	1.09164e-135
ENSMUSG00000061718	Ppp1r1b	Progenitor.1	0.260838	1.75074	0.980296	0.266081	0.395301	1.50346276549585e-314	0
ENSMUSG00000021048	Mthfd1	Progenitor.1	0.254763	0.312718	0.803571	0.317038	0.393319	1.10819355493755e-312	2.35513e-307
ENSMUSG00000024597	Slc12a2	Progenitor.1	0.254779	5.74562	0.998768	0.255093	0.236414	8.43606e-176	1.79283e-170
ENSMUSG00000056209	Npm3	Progenitor.1	0.272216	1.02874	0.967365	0.2814	0.436946	0	0
ENSMUSG00000015176	Nolc1	Progenitor.1	0.290122	1.03543	0.960591	0.302025	0.420419	0	0
ENSMUSG00000026479	Lamc2	Progenitor.2	0.432381	1.28253	0.87841	0.492232	0.465874	0	0
ENSMUSG00000026639	Lamb3	Progenitor.2	0.442192	2.0653	0.961029	0.460124	0.552799	0	0
ENSMUSG00000026981	Il1rn	Progenitor.2	0.389344	2.22148	0.911146	0.427312	0.396175	4.37927e-301	9.30683e-296
ENSMUSG00000027375	Mal	Progenitor.2	0.37788	1.97044	0.654716	0.577167	0.333579	8.55248e-247	1.81757e-241
ENSMUSG00000028128	F3	Progenitor.2	0.393831	4.45409	0.921278	0.427483	0.302857	2.73474e-221	5.81188e-216
ENSMUSG00000028645	Slc2a1	Progenitor.2	0.412252	1.63613	0.938426	0.439302	0.510333	0	0
ENSMUSG00000001156	Mxd1	Progenitor.2	0.399104	2.48641	0.907249	0.439906	0.47864	0	0
ENSMUSG00000037613	Tnfrsf23	Progenitor.2	0.44088	1.10086	0.841777	0.523749	0.48019	0	0
ENSMUSG00000021831	Ero1l	Progenitor.2	0.461514	5.84934	0.946999	0.487344	0.525552	0	0
ENSMUSG00000033060	Lmo7	Progenitor.2	0.374324	2.68906	0.966485	0.387305	0.387836	1.15873e-293	2.46254e-288
ENSMUSG00000070305	Mpzl3	Progenitor.2	0.426076	0.770375	0.903352	0.471661	0.42576	0	0
ENSMUSG00000018920	Cxcl16	Progenitor.2	0.415263	1.95602	0.950117	0.437065	0.487598	0	0
ENSMUSG00000020826	Nos2	Progenitor.2	0.438307	1.80867	0.738114	0.593821	0.410566	4.87204367780812e-314	0
ENSMUSG00000021306	Gpr137b	Progenitor.2	0.405538	1.54565	0.776306	0.522395	0.417545	2.18278202332663e-320	4.63884835597375e-315
ENSMUSG00000063727	Tnfrsf11b	Progenitor.2	0.437996	2.20761	0.877631	0.499066	0.372815	1.91876e-280	4.07776e-275
ENSMUSG00000005125	Ndrg1	Progenitor.2	0.391626	3.10449	0.882307	0.443866	0.501551	0	0
ENSMUSG00000034634	Ly6d	Progenitor.2	0.46815	7.30047	0.776306	0.603048	0.348712	1.26164e-259	2.68124e-254
ENSMUSG00000003541	Ier3	Progenitor.2	0.40839	3.51924	0.91894	0.444414	0.297475	6.7909e-217	1.4432e-211
ENSMUSG00000024052	Lpin2	Progenitor.2	0.39129	1.24405	0.862822	0.453501	0.387227	4.01851e-293	8.54013e-288
ENSMUSG00000024421	Lama3	Progenitor.2	0.481137	1.49638	0.857366	0.561181	0.534815	0	0
ENSMUSG00000092274	Neat1	Progenitor.2	0.429127	12.4557	0.991426	0.432838	0.448633	0	0
ENSMUSG00000069833	Ahnak	Progenitor.2	0.430974	14.2568	0.996882	0.432322	0.536891	0	0
ENSMUSG00000024661	Fth1	Progenitor.2	0.383052	69.457	0.998441	0.38365	0.18835	4.66469e-132	9.91341e-127
ENSMUSG00000024659	Anxa1	Progenitor.2	0.482996	18.1173	0.98675	0.489482	0.342936	1.04666e-254	2.22437e-249
ENSMUSG00000025068	Gsto1	Progenitor.2	0.400515	10.6517	0.982073	0.407826	0.151403	5.00258e-105	1.06315e-99
ENSMUSG00000025980	Hspd1	Progenitor.3	0.257733	4.78596	0.95082	0.271064	0.0835312	2.84607e-33	6.04846e-28
ENSMUSG00000073676	Hspe1	Progenitor.3	0.268676	6.03347	0.954098	0.281602	0.108978	4.1812e-43	8.88589e-38
ENSMUSG00000026238	Ptma	Progenitor.3	0.292395	36.3376	1	0.292395	0.305766	1.02331e-122	2.17475e-117
ENSMUSG00000054766	Set	Progenitor.3	0.259902	5.51023	0.954098	0.272405	0.0851255	6.93151e-34	1.47309e-28
ENSMUSG00000038900	Rpl12	Progenitor.3	0.261635	23.0979	1	0.261635	0.190255	3.55613e-75	7.5575e-70
ENSMUSG00000027203	Dut	Progenitor.3	0.253336	1.57437	0.704918	0.359383	0.0905753	5.51197e-36	1.1714e-30
ENSMUSG00000001403	Ube2c	Progenitor.3	0.255358	2.60286	0.55082	0.463596	0.0807888	3.22639e-32	6.85672e-27
ENSMUSG00000028044	Cks1b	Progenitor.3	0.259891	1.16142	0.662295	0.392409	0.106028	5.83014e-42	1.23902e-36
ENSMUSG00000037894	H2afz	Progenitor.3	0.282212	11.438	0.967213	0.291778	0.196729	8.90704e-78	1.89292e-72
ENSMUSG00000028832	Stmn1	Progenitor.3	0.352236	4.55572	0.855738	0.411617	0.19713	6.14405e-78	1.30573e-72
ENSMUSG00000029430	Ran	Progenitor.3	0.280511	6.41229	0.95082	0.29502	0.147652	3.11594e-58	6.62201e-53
ENSMUSG00000066551	Hmgb1	Progenitor.3	0.271472	7.201	0.931148	0.291545	0.134358	5.24251e-53	1.11414e-47
ENSMUSG00000061983	Rps12	Progenitor.3	0.258837	35.7085	1	0.258837	0.173845	1.29591e-68	2.75407e-63
ENSMUSG00000020186	Csrp2	Progenitor.3	0.255805	1.91361	0.786885	0.325086	0.0923002	1.1911e-36	2.53132e-31
ENSMUSG00000025362	Rps26	Progenitor.3	0.274624	33.6767	0.996721	0.275527	0.473607	1.71129e-196	3.63683e-191
ENSMUSG00000054717	Hmgb2	Progenitor.3	0.317744	5.54713	0.783607	0.40549	0.115215	1.57439e-45	3.34589e-40
ENSMUSG00000057113	Npm1	Progenitor.3	0.285395	21.1767	1	0.285395	0.228599	1.09119e-90	2.319e-85
ENSMUSG00000018446	C1qbp	Progenitor.3	0.284092	2.73341	0.881967	0.322111	0.0949767	1.10341e-37	2.34496e-32
ENSMUSG00000042808	Gpx2	Progenitor.3	0.255661	17.3072	0.986885	0.259058	0.113872	5.24182e-45	1.11399e-39
ENSMUSG00000060036	Rpl3	Progenitor.3	0.261078	26.584	1	0.261078	0.263959	3.15884e-105	6.71316e-100
ENSMUSG00000046434	Hnrnpa1	Progenitor.3	0.252894	3.27253	0.888525	0.284622	0.0927944	7.67774e-37	1.63167e-31
ENSMUSG00000005732	Ranbp1	Progenitor.3	0.270122	3.21001	0.888525	0.304012	0.115521	1.19694e-45	2.54373e-40
ENSMUSG00000044533	Rps2	Progenitor.3	0.26268	54.3148	1	0.26268	0.211203	1.28127e-83	2.72295e-78
ENSMUSG00000001525	Tubb5	Progenitor.3	0.262116	4.58701	0.819672	0.319782	0.0599492	3.10104e-24	6.59034e-19
ENSMUSG00000002477	Snrpd1	Progenitor.3	0.262077	2.57495	0.859016	0.30509	0.0844261	1.28813e-33	2.73753e-28
ENSMUSG00000026069	Il1rl1	Secretory-Reg4-Ang4	0.418193	2.44094	0.463415	0.902417	0.400667	7.18525e-144	1.52701e-138
ENSMUSG00000074934	Grem1	Secretory-Reg4-Ang4	0.494749	2.8741	0.565041	0.875598	0.483961	2.32434e-176	4.93968e-171
ENSMUSG00000074445	Sprr2a3	Secretory-Reg4-Ang4	0.292832	23.4668	0.979675	0.298907	0.232595	1.29343e-81	2.74879e-76
ENSMUSG00000027876	Reg4	Secretory-Reg4-Ang4	0.479083	17.5208	0.96748	0.495186	0.643256	6.48412e-242	1.378e-236
ENSMUSG00000028415	Spink4	Secretory-Reg4-Ang4	0.500276	195.006	0.99187	0.504376	0.690151	3.78418e-262	8.04214e-257
ENSMUSG00000028583	Pdpn	Secretory-Reg4-Ang4	0.306062	1.45808	0.337398	0.907123	0.291311	6.85621e-103	1.45708e-97
ENSMUSG00000029865	Sval1	Secretory-Reg4-Ang4	0.419703	47.8674	0.979675	0.428411	0.607194	1.17694e-226	2.50124e-221
ENSMUSG00000040026	Saa3	Secretory-Reg4-Ang4	0.5162	9.90628	0.853659	0.604691	0.488986	2.33695e-178	4.96649e-173
ENSMUSG00000025515	Muc2	Secretory-Reg4-Ang4	0.479157	14.6613	0.95122	0.503729	0.634333	4.08451e-238	8.68039e-233
ENSMUSG00000060615	Ang4	Secretory-Reg4-Ang4	0.659394	75.529	0.979675	0.673074	0.808995	1.54289180034895e-315	3.27895365410158e-310
ENSMUSG00000050578	Mmp13	Secretory-Reg4-Ang4	0.308402	1.47982	0.365854	0.842966	0.278559	3.1521e-98	6.69884e-93
ENSMUSG00000043613	Mmp3	Secretory-Reg4-Ang4	0.534762	3.79787	0.642276	0.832604	0.510636	5.15279e-187	1.09507e-181
ENSMUSG00000047562	Mmp10	Secretory-Reg4-Ang4	0.409014	2.7725	0.5	0.818028	0.375321	3.30073e-134	7.01471e-129
ENSMUSG00000018623	Mmp7	Secretory-Reg4-Ang4	0.422404	9.09725	0.906504	0.46597	0.441512	1.17083e-159	2.48824e-154
ENSMUSG00000035202	Lars2	Secretory-Reg4-Ang4	0.410537	11.29	0.955285	0.429754	0.44115	1.61975e-159	3.44229e-154
ENSMUSG00000035385	Ccl2	Secretory-Reg4-Ang4	0.361994	2.59113	0.520325	0.695707	0.305102	5.85434e-108	1.24416e-102
ENSMUSG00000018927	Ccl6	Secretory-Reg4-Ang4	0.505695	7.99991	0.894309	0.565459	0.6242	8.07013e-234	1.71506e-228
ENSMUSG00000068220	Lgals1	Secretory-Reg4-Ang4	0.401687	3.59714	0.593496	0.676816	0.339524	9.8541e-121	2.09419e-115
ENSMUSG00000024225	Clps	Secretory-Reg4-Ang4	0.531223	8.91314	0.918699	0.578234	0.646588	2.44696e-243	5.20027e-238
ENSMUSG00000024029	Tff3	Secretory-Reg4-Ang4	0.371542	104.195	0.987805	0.376129	0.543709	2.12556e-200	4.51724e-195
ENSMUSG00000097971	Gm26917	Secretory-Reg4-Ang4	0.361508	7.56311	0.796748	0.45373	0.286838	2.97932e-101	6.33165e-96
ENSMUSG00000098178	Gm42418	Secretory-Reg4-Ang4	0.344502	157.992	1	0.344502	0.466016	2.91283e-169	6.19035e-164
ENSMUSG00000105361	AY036118	Secretory-Reg4-Ang4	0.506463	7.44022	0.898374	0.563755	0.549788	7.01238e-203	1.49027e-197
ENSMUSG00000024503	Spink1	Secretory-Reg4-Ang4	0.367837	15.8768	0.96748	0.380201	0.469166	1.66794e-170	3.5447e-165
ENSMUSG00000075010	AW112010	Secretory-Reg4-Ang4	0.31987	5.92293	0.808943	0.395418	0.192978	1.57954e-67	3.35683e-62
ENSMUSG00000034353	Ramp1	Secretory-Reg4-Spdef-Lyz1	0.484476	6.66345	0.996078	0.486383	0.638959	8.89004e-246	1.88931e-240
ENSMUSG00000026961	Lrrc26	Secretory-Reg4-Spdef-Lyz1	0.344339	2.72914	0.984314	0.349826	0.31744	5.66493e-115	1.20391e-109
ENSMUSG00000027230	Creb3l1	Secretory-Reg4-Spdef-Lyz1	0.415071	1.25367	0.933333	0.444719	0.453205	6.1056e-168	1.29756e-162
ENSMUSG00000078949	R3hdml	Secretory-Reg4-Spdef-Lyz1	0.345371	1.58396	0.901961	0.382911	0.311979	6.62434e-113	1.4078e-107
ENSMUSG00000013523	Bcas1	Secretory-Reg4-Spdef-Lyz1	0.474922	0.666562	0.831373	0.571251	0.501434	1.60765e-187	3.41657e-182
ENSMUSG00000027938	Creb3l4	Secretory-Reg4-Spdef-Lyz1	0.469829	0.611473	0.886275	0.530117	0.526628	6.43702e-198	1.368e-192
ENSMUSG00000028415	Spink4	Secretory-Reg4-Spdef-Lyz1	0.351741	124.69	0.996078	0.353126	0.528787	8.16888e-199	1.73605e-193
ENSMUSG00000039774	Galnt12	Secretory-Reg4-Spdef-Lyz1	0.391208	1.07001	0.956863	0.408845	0.460938	4.72402e-171	1.00395e-165
ENSMUSG00000023247	Guca2a	Secretory-Reg4-Spdef-Lyz1	0.351599	1.15496	0.764706	0.459784	0.268349	1.50897e-96	3.20687e-91
ENSMUSG00000029865	Sval1	Secretory-Reg4-Spdef-Lyz1	0.422595	47.0517	1	0.422595	0.557108	1.17174e-210	2.49018e-205
ENSMUSG00000040121	Rep15	Secretory-Reg4-Spdef-Lyz1	0.382346	0.736429	0.784314	0.487491	0.394743	9.33463e-145	1.98379e-139
ENSMUSG00000047730	Fcgbp	Secretory-Reg4-Spdef-Lyz1	0.613657	12.0028	0.972549	0.630978	0.597552	7.66978e-228	1.62998e-222
ENSMUSG00000063903	Klk1	Secretory-Reg4-Spdef-Lyz1	0.38824	1.95241	0.85098	0.456227	0.38089	2.39377e-139	5.08724e-134
ENSMUSG00000030866	Ern2	Secretory-Reg4-Spdef-Lyz1	0.462635	0.561387	0.890196	0.5197	0.480537	5.51047e-179	1.17109e-173
ENSMUSG00000069515	Lyz1	Secretory-Reg4-Spdef-Lyz1	0.643235	23.4979	0.792157	0.812004	0.488115	4.52142e-182	9.60891e-177
ENSMUSG00000041012	Cmtm8	Secretory-Reg4-Spdef-Lyz1	0.42001	0.424025	0.713725	0.588476	0.402738	6.82445e-148	1.45033e-142
ENSMUSG00000020520	Galnt10	Secretory-Reg4-Spdef-Lyz1	0.359251	0.246419	0.717647	0.500596	0.339687	1.90794e-123	4.05476e-118
ENSMUSG00000019122	Ccl9	Secretory-Reg4-Spdef-Lyz1	0.430925	0.462587	0.666667	0.646387	0.421915	1.85168e-155	3.9352e-150
ENSMUSG00000038991	Txndc5	Secretory-Reg4-Spdef-Lyz1	0.379369	2.48735	0.976471	0.38851	0.485009	8.34814e-181	1.77415e-175
ENSMUSG00000020581	Agr2	Secretory-Reg4-Spdef-Lyz1	0.545495	62.5099	1	0.545495	0.730265	1.26677e-286	2.69214e-281
ENSMUSG00000035506	Slc12a8	Secretory-Reg4-Spdef-Lyz1	0.537193	0.581282	0.843137	0.637136	0.541815	3.04284e-204	6.46663e-199
ENSMUSG00000022844	Pdia5	Secretory-Reg4-Spdef-Lyz1	0.413648	0.730337	0.87451	0.473005	0.410796	4.59599e-151	9.7674e-146
ENSMUSG00000024215	Spdef	Secretory-Reg4-Spdef-Lyz1	0.429045	1.03444	0.94902	0.452092	0.554583	1.35211e-209	2.8735e-204
ENSMUSG00000024029	Tff3	Secretory-Reg4-Spdef-Lyz1	0.45643	133.06	1	0.45643	0.58815	8.09984e-224	1.72138e-218
ENSMUSG00000062210	Tnfaip8	Secretory-Reg4-Spdef-Lyz1	0.35096	1.60619	0.968627	0.362327	0.34211	2.25392e-124	4.79003e-119
